# Supplementary material for: Progress in providing legal abortion services after law reform: A quantitative study in three provinces of Argentina
Source: PLOS Glob Public Health. 2025 Feb 25;5(2):e0003526. doi: 10.1371/journal.pgph.0003526 (PMC11856314; doi:10.1371/journal.pgph.0003526)
Supplement: S1 Data — (XLSX) [file pgph.0003526.s001.xlsx]

## Sheet: Codebook
	LIBRO DE CODIGOS BASE EFECTORES
Variable	Descripción	Códigos
ID EFECTOR	Número de identificación de entrevista	Ingreso Númerico
ID MIEMBRO	Número de identificación del miembro respondente	Ingreso Númerico
C.3 DIA	Día de realización de la entrevista	Ingreso Númerico
C.4 PROVINCIA	Provincia	1. Gran Buenos Aires
		2. Resto de Provincia de Buenos Aires
		3. Chaco
		4. La Rioja
C.7 TIPO	Tipo de establecimiento	1. Hospital provincial
		2. Hospital municipal
		3. Centro de salud
		4. Otro
P101-SEXO	Sexo / Género	1. Mujer
		2. Varón
		3. Otro
P201	Servicio IVE o ILE	0. No
		1. Solo IVE (=14 semanas de gestación)
		2. Solo ILE (>=14 semanas de gestación)
		3. IVE e ILE
		8. NS / No sabe
		Si no hacen ive pasa a p223
P201 NUEVA	HACEN IVE/ILE	1. Si
	En base a tener o no médico que provea / firme	2. No, pero si la conserjeria pre y post aborto y derivacion
		3. no, y no se pregunto por consejeria
		5. no y no hacen consejeria pre
P202	Servicio de consejería IVE o ILE	0. No
		1. Sí
		8. NS / No sabe
P203	Servicio postaborto	0. No
		1. Sí
		8. NS / No sabe
P204	Cantidad de medicos proveedores	Ingreso Númerico
		0. No tienen medico para IVE/ILE
		888. Sin info numero de médicos
P205	Suficiencia de medicos para atender IVE-ILE	0. No
		1. Sí
		8. NS / No sabe
		7. No tienen médico para IVE/ILE
P206	Cantidad de días a la semana de médicos disponibles para IVE-ILE	Ingreso Númerico
		88. Sin información
		77. No tienen médico para IVE/ILE
P207	Días y horarios especificos de medicos para IVE-ILE	0. No
		1. Sí
		8. NS / No sabe
		7. No tienen médico para IVE/ILE
P208	Modalidad de atención	1. Solo con cita o turno previo
		2. Sin turno, atención espontánea
		3. Ambos, con cita y atención espontánea
		8. NS / No sabe
		7. No tienen médico para IVE/ILE
P209	Presencia de objetores de conciencia	0. No
		1. Sí
		8. NS / No sabe
P210	Cantidad de objetores de conciencia	Ingreso Númerico
		0. Ninguno
		888. NS / No sabe
P211-A	Profesionales no medicos que se niegan a realizar la practica - Psicologo/as	1. Sí
		0. No
P211-B	Profesionales no medicos que se niegan a realizar la practica - Trabajadores Sociales	1. Sí
		0. No
P211-C	Profesionales no medicos que se niegan a realizar la practica - Enfermeros/as	1. Sí
		0. No
P211-D	Profesionales no medicos que se niegan a realizar la practica - Administradores	1. Sí
		0. No
P211-E	Profesionales no medicos que se niegan a realizar la practica - Otro	1. Sí
		0. No
P211-E.Especificar	Profesionales no medicos - Especificación de categoría Otro	Texto
P211-F	Profesionales no medicos que se niegan a realizar la practica - Ninguno	1. Sí
		0. No
P212	Conocimiento del nuevo protocolo	0. No
		1. Si, un poco/en parte/más o menos
		2. Si, muy bien
		8. NS / No sabe
P213	Disposición de una copia del nuevo protocolo para consulta	0. No
		1. Sí
		8. NS / No sabe
P214	Distribución del protocolo dentro del establecimiento	0. No
		1. Sí
		8. NS / No sabe
P215	Realizacion de reuniones y talleres para nuevo protocolo	0. No
		1. Sí
		8. NS / No sabe
P216	Utilización de protocolo mas antiguo	0. No
		1. Sí
		8. NS / No sabe
P217	Difusión al publico sobre acceso a la IVE-ILE	0. No
		1. Sí
		8. NS / No sabe
P218-A	Tipo de difusión - Carteles	1. Sí
		0. No
P218-B	Tipo de difusión - Folletos	1. Sí
		0. No
P218-C	Tipo de difusión - Talleres / Charlas	1. Sí
		0. No
P218-D	Tipo de difusión - No se hizo difusión	1. Sí
		0. No
P218-E	Tipo de difusión - Otro	1. Sí
		0. No
P218-E.Especificar	Tipo de difusión - Especificación de categoría Otro	Texto
P218-F	Tipo de difusión - No sabe	1. Sí
		0. No
P219	Porcentaje de acuerdo con la nueva ley	Ingreso Númerico
		888. NS / No sabe
P220	Porcentaje de conocimiento de acceso a IVE-ILE	Ingreso Númerico
		888. NS / No sabe
P221	Cantidad de IVE-ILE realizadas en los últimos 6 meses	Ingreso Númerico
		0. Ninguno
		8888. NS / No sabe
Set P222 cuando no hicieron ninguna ILE/IVE (P221=0)
P222-A	Razón de no realizacion de IVE-ILE - Falta de demanda	1. Sí
		0. No
P222-B	Razón de no realizacion de IVE-ILE - Objeción de conciencia	1. Sí
		0. No
P222-C	Razón de no realizacion de IVE-ILE - Falta de capacitaci{on en el metodo requerido	1. Sí
		0. No
P222-D	Razón de no realizacion de IVE-ILE - No estaba el médico disponible el/la médico/a	1. Sí
		0. No
P222-E	Razón de no realizacion de IVE-ILE - Falta de medicación, instrumentos y/o recursos	1. Sí
		0. No
P222-F	Razón de no realizacion de IVE-ILE - Falta de camas o spacio el día requerido	1. Sí
		0. No
P222-G	Razón de no realizacion de IVE-ILE - Por COVID	1. Sí
		0. No
P222-H	Razón de no realizacion de IVE-ILE - Otro	1. Sí
		0. No
P222-H.Especificar	Razón de no realizacion de IVE-ILE - Especificación de categoría Otro	Texto
P222-I	Razón de no realizacion de IVE-ILE - No sabe	1. Sí
		0. No
SET P223 hasta p228 para instituciones que no ofrecen IVE/ILE
P223-A	Razón por la cual no ofrece IVE_ILE - Falta de instrumentos	1. Sí
		0. No
P223-B	Razón por la cual no ofrece IVE_ILE - Falta de medicamentos	1. Sí
		0. No
P223-C	Razón por la cual no ofrece IVE_ILE - Falta de médicos capacitados	1. Sí
		0. No
P223-D	Razón por la cual no ofrece IVE_ILE - Falta de camas/espacio	1. Sí
		0. No
P223-E	Razón por la cual no ofrece IVE_ILE - Falta de médicos por objeción de conciencia	1. Sí
		0. No
P223-F	Razón por la cual no ofrece IVE_ILE - Las autoridades del establecimiento no lo autorizan	1. Sí
		0. No
P223-G	Razón por la cual no ofrece IVE_ILE - Otro	1. Sí
		0. No
P223-G.Especificar	Razón por la cual no ofrece IVE_ILE - Especificación de categoría Otro	Texto
P223-H	Razón por la cual no ofrece IVE_ILE - No sabe	1. Sí
		0. No
P224	Planes de ofrecer IVE-ILE	1. Si, dentro de los próximos 6 meses
		2. Si, dentro del próximo año
		3. Si pero mas adelante
		4. No
		8. NS / No sabe
P225	Derivación de pacientes	0. No
		1. Sí
		8. NS / No sabe
P226	Lugar de derivación	1. Hospital
		2. Otro centro
		3. Depende del caso
		8. NS / No sabe
P227-A	Servicios en caso de derivación - Ningún servicio	0. No
		1. Sí
P227-B	Servicios en caso de derivación - Coordinamos el turno	0. No
		1. Sí
P227-C	Servicios en caso de derivación - Hospedaje	0. No
		1. Sí
P227-D	Servicios en caso de derivación - Transporte	0. No
		1. Sí
P227-E	Servicios en caso de derivación - Alimentación	0. No
		1. Sí
P227-F	Servicios en caso de derivación - Consejería	0. No
		1. Sí
P227-G	Servicios en caso de derivación - Otro	0. No
		1. Sí
P227-G.Especificar	Servicios en caso de derivación - Especificación de categoría Otro	Texto
P227-H	Servicios en caso de derivación - No sabe	0. No
		1. Sí
P228	Cantidad de derivaciones en los últimos 6 meses	Ingreso Númerico
		888. NS / No sabe
	SECCION 3
P305 METODO QUE OFRECEN ESTE ESTABLECIMIENTO PARA IVE (E ILE SI PROVEEN)
P305-IVE-A	Metodo IVE que ofrece el establecimiento - Misoprostol	1. Sí
		2. No
		8. NS / No sabe
P305-IVE-B	Metodo IVE que ofrece el establecimiento - AMEU	1. Sí
		2. No
		8. NS / No sabe
P305-IVE-C	Metodo IVE que ofrece el establecimiento - RUE	1. Sí
		2. No
		8. NS / No sabe
P305-IVE-D	Metodo IVE que ofrece el establecimiento - Misoprostol + mifepristona	1. Sí
		2. No
		8. NS / No sabe
P305-IVE-E	Metodo IVE que ofrece el establecimiento - Dilatación y evacuación	1. Sí
		2. No
		8. NS / No sabe
P305-ILE-A	Metodo ILE que ofrece el establecimiento - Misoprostol	3. Sí
		4. No
		8. NS / No sabe
P305-ILE-B	Metodo ILE que ofrece el establecimiento - AMEU	3. Sí
		4. No
		8. NS / No sabe
P305-ILE-C	Metodo ILE que ofrece el establecimiento - RUE	3. Sí
		4. No
		8. NS / No sabe
P305-ILE-D	Metodo ILE que ofrece el establecimiento - Misoprostol + mifepristona	3. Sí
		4. No
		8. NS / No sabe
P305-ILE-E	Metodo ILE que ofrece el establecimiento - Dilatación y evacuación	3. Sí
		4. No
		8. NS / No sabe
P306	Cantidad de tratamientos de misoprostol reciben al mes	Ingreso Númerico
		0. Ninguno
		77. No hay stock fijo
P307	Suficiencia de misoprostol	0. No
		1. Sí
		8. NS / No sabe
P308	Cantidad de tratamientos de misoprostol que necesitarían al mes	Ingreso Númerico
		0. Ninguno
		88. NS / No sabe
P309 QUIEN PROVEE MISOPROSTOL
P309-A	Provedor de misoprostol - Gobierno nacional	0. No
		1. Sí
P309-B	Provedor de misoprostol - Gobierno Provincial	0. No
		1. Sí
P309-C	Provedor de misoprostol - Gobierno Municipal	0. No
		1. Sí
P309-D	Provedor de misoprostol - Programas especificos (como REMEDIAR)	0. No
		1. Sí
P309-E	Provedor de misoprostol - Otro	0. No
		1. Sí
P309-E. Especificar	Provedor de misoprostol - Especificación de categoría Otro	Texto
P309-F	Provedor de misoprostol - No sabe	0. No
		1. Sí
P310. Qué SE HACE SI FALTA MISOPROSTOL?
P310-A	Acción en caso de faltante de misoprostol - Se sugiere hacer AMEU	0. No
		1. Sí
P310-B	Acción en caso de faltante de misoprostol - Se deriva a las usuarias a otro efector	0. No
		1. Sí
P310-C	Acción en caso de faltante de misoprostol - Se le pide a la usuaria volver otro día	0. No
		1. Sí
P310-D	Acción en caso de faltante de misoprostol - Se le da a la usuaria una receta para ir a la farmacia	0. No
		1. Sí
P310-E	Acción en caso de faltante de misoprostol - Otro	0. No
		1. Sí
P310-E. Especificar	Acción en caso de faltante de misoprostol - Especificación de categoría Otro	Texto
P310-F	Acción en caso de faltante de misoprostol - No ha ocurrido	0. No
		1. Sí
P311	Cantidad de kits de AMEU que reciben por mes	Ingreso Númerico
		0. Ninguno (incluye yno hacen ameu)
		77. No hay stock fijo
P312	Suficiencia de kits de AMEU	1. Sí
		2. No
		8. NS / No sabe
P313	Cantidad de kits de AMEU que necesitarían al mes	Ingreso Númerico
P314 QUIEN PROVEE AMEU
P314-A	Provedor de kits de AMEU - Gobierno nacional	0. No
		1. Sí
P314-B	Provedor de kits de AMEU - Gobierno Provincial	0. No
		1. Sí
P314-C	Provedor de kits de AMEU - Gobierno Municipal	0. No
		1. Sí
P314-D	Provedor de kits de AMEU - Programas especificos (como REMEDIAR)	0. No
		1. Sí
P314-E	Provedor denkits de AMEU - Otro	0. No
		1. Sí
P314-E. Especificar	Provedor denkits de AMEU - Especificación de categoría Otro	Texto
P314-F	Provedor kits de AMEU - No sabe	0. No
		1. Sí
P315. Qué SE HACE SI FALTA AMEU
P315-A	Acción en caso de faltante de kits de AMEU - Se sugiere usar otro método	0. No
		1. Sí
P315-B	Acción en caso de faltante de kits de AMEU - Se deriva a las usuarias a otro efector	0. No
		1. Sí
P315-C	Acción en caso de faltante de kits de AMEU - Se le pide a la usuaria volver otro día	0. No
		1. Sí
P315-D	Acción en caso de faltante de kits de AMEU - Otro	0. No
		1. Sí
P315-D. Especificar	Acción en caso de faltante de kits de AMEU - Especificación de categoría Otro	Texto
P315-F	Acción en caso de faltante kits de AMEU - No ha ocurrido	0. No
		1. Sí
P316	Turnos de ecografía exclusivos	0. No
		1. Sí
		2 NA (no hay ecógrafo)
		8. NS / No sabe
P317	Suficiencia de turnos de ecografía	0. No
		1. Sí
		8. NS / No sabe
P318	Cantidad de turnos de ecografia que necesitarían al mes	Ingreso Númerico
		0. Ninguno
		888. NS / No sabe
P319	Materiales informativos IVE-ILE para personas con discapacidad	0. No
		1. Sí
		8. NS / No sabe
P320. HAY PROFESIONALES CAPACIDADOS EN CADA UNO DE ESTOS METODOS?
P320-A	Profesionales capacitados para método - Misoprostol	1. Sí
		2. No
		8. NS / No sabe
P320-B	Profesionales capacitados para método - Misoprostol + mifepristona	1. Sí
		2. No
		8. NS / No sabe
P320-C	Profesionales capacitados para método - AMEU	1. Sí
		2. No
		8. NS / No sabe
P320-D	Profesionales capacitados para método - RUE	1. Sí
		2. No
		8. NS / No sabe
P320-E	Profesionales capacitados para método - Dilatación y evacuación	1. Sí
		2. No
		8. NS / No sabe
P321	Plazo gestacional permitido para IVE-ILE	Ingreso Númerico
		88 NS
		77 No hay plazo
P322 CASOS EN QUE SE PODRIA HACER ABORTOS CON INTERNACION…
P322-A	Realización de abortos con internación - > 14 semanas de gestación	0. No
		1. Sí
P322-B	Realización de abortos con internación - En niñas menores de 15 años	0. No
		1. Sí
P322-C	Realización de abortos con internación - En personas con discapacidad	0. No
		1. Sí
P322-D	Realización de abortos con internación - En casos donde falla el misoprostol	0. No
		1. Sí
P322-E	Realización de abortos con internación - En casos de uso de AMEU	0. No
		1. Sí
P322-F	Realización de abortos con internación - Otro	0. No
		1. Sí
P322-F.Especificar	Realización de abortos con internación - Especificación de categoría Otro	Texto
P322-G	Realización de abortos con internación - No sabe	0. No
		1. Sí
P322-J	No se realizan abortos con internación	0. No
		1. Sí . PASA A P325
P323	Cantidad de IVE-ILE con internación en los últimos 6 meses	Ingreso Númerico
		0. Ninguna
		888. NS / No sabe
P324 ABIERTA	Servicio donde internan las pacientes IVE-ILE	Texto
		8. NS / No sabe
P325. TEMAS QUE SE ABORDAN EN CONSEJERIA PRE ABORTO
P325-A	Temas se abordan durante la consejeria pre-aborto - Como funciona el proceso de aborto	0. No
		1. Sí
		8. No sabe/no responde
P325-B	Temas se abordan durante la consejeria pre-aborto - Cuanto dolor esperar y como manejarlo	0. No
		1. Sí
		8. No sabe/no responde
P325-C	Temas se abordan durante la consejeria pre-aborto - Nivel de sangrado normal y como manejarlo	0. No
		1. Sí
		8. No sabe/no responde
P325-D	Temas se abordan durante la consejeria pre-aborto - Prevención de infecciones	0. No
		1. Sí
		8. No sabe/no responde
P325-E	Temas se abordan durante la consejeria pre-aborto - Cuando se puede reanudar la actividad sexual	0. No
		1. Sí
		8. No sabe/no responde
P325-F	Temas se abordan durante la consejeria pre-aborto - Cuando vuelve la fecundidad normal	0. No
		1. Sí
		8. No sabe/no responde
P325-G	Temas se abordan durante la consejeria pre-aborto - Cuando regresar para la visita postaborto	0. No
		1. Sí
		8. No sabe/no responde
P325-H	Temas se abordan durante la consejeria pre-aborto - Otro	0. No
		1. Sí
		8. No sabe/no responde
P325-H. Especificar	Temas se abordan durante la consejeria pre-aborto - Especificación de categoría Otro	Texto
P326. PAUTAS DE ALARMA INDICADAS EN CONSEJERIA
P326-A	Pautas dealarma durante la consejeria pre-aborto - Fiebre mayor a 38°	1. Espontánea
		2. Leída
		0. No
		8. NS / No sabe
P326-B	Pautas dealarma durante la consejeria pre-aborto - Dolor abdominal fuerte que no mejora luego de tomar analgésicos	1. Espontánea
		2. Leída
		0. No
		8. NS / No sabe
P326-C	Pautas dealarma durante la consejeria pre-aborto - Olor muy feo en el sangrado diferente al de la menstruación	1. Espontánea
		2. Leída
		0. No
		8. NS / No sabe
P326-D	Pautas dealarma durante la consejeria pre-aborto - Sangrado abundante que empapa 4 toallitas (apósitos) completamente en 2 horas	1. Espontánea
		2. Leída
		0. No
		8. NS / No sabe
P326-E	Pautas dealarma durante la consejeria pre-aborto - Sangrado continuo durante varias semanas	1. Espontánea
		2. Leída
		0. No
		8. NS / No sabe
P326-F	Pautas dealarma durante la consejeria pre-aborto - Aparición de mareos	1. Espontánea
		2. Leída
		0. No
		8. NS / No sabe
P327	Permiso de acompañamiento a la solicitante	0. No
		1. Sí
		2. Depende
		8. NS / No sabe
P327. Depende. Especificar	Permiso de acompañamiento a la solicitante - Especificación de categoría Depende	Texto
P328	Atención a mujeres en situación de violencia de genero	0. No
		1. Si, siempre
		2. Si, a veces
		3. Solo si lo pide la paciente
		8. NS / No sabe
P329	Consejería en anticoncepción después	1. Si, siempre
		2. Si, a veces
		3. Solo si lo pide la paciente
		4. No
		8. NS / No sabe
P330. MAC OFRECIDOS GRATUITAMENTE LUEDO DE IVE/ILE
P330-A	Metodos anticonceptivos después de una IVE/ILE gratuitos - Pildora	0. No
		1. Sí
P330-B	Metodos anticonceptivos después de una IVE/ILE gratuitos - Inyección	0. No
		1. Sí
P330-C	Metodos anticonceptivos después de una IVE/ILE gratuitos - Implante	0. No
		1. Sí
P330-D	Metodos anticonceptivos después de una IVE/ILE gratuitos - DIU	0. No
		1. Sí
P330-E	Metodos anticonceptivos después de una IVE/ILE gratuitos - SIU	0. No
		1. Sí
P330-F	Metodos anticonceptivos después de una IVE/ILE gratuitos - Preservativo	0. No
		1. Sí
P330-G	Metodos anticonceptivos después de una IVE/ILE gratuitos - Esterilización	0. No
		1. Sí
P330-H	Metodos anticonceptivos después de una IVE/ILE gratuitos - No sabe	0. No
		1. Sí
P331	Días luego de realizada la IVE/ILE seguimiento	1. Una visita dentro de una semana despues de la IVE/ILE
		2. Una visita entre 7-14 dias despues de la IVE/ILE
		8. NS / No sabe
P332	Cuentan con equipo interdisciplinario en el efector	0. No
		1. Sí
		8. NS / No sabe
P333 QUIENES CONFORMAN EQUIPO INTERDICIPLINARIO
P333-A	Composición del equipo - Médico/a	0. No
		1. Sí
		8. NS / No sabe
P333-B	Composición del equipo - Trabajador/a social	0. No
		1. Sí
		8. NS / No sabe
P333-C	Composición del equipo - Psicólogo/a	0. No
		1. Sí
		8. NS / No sabe
P333-D	Composición del equipo - Otro	0. No
		1. Sí
		8. NS / No sabe
P333-D-a: Especificar	Composición del equipo - Especificación de categoría OTRO 1	Texto
P333-b: a: Especificar	Composición del equipo - Especificación de categoría OTRO 2	Texto
P334	Se ofrecen espacios de consulta grupal	0. No
		1. Sí
		8. NS / No sabe
P341	Siente apoyo para la implementación de IVE/ILE desde la dirección	1. Muy apoyado/a
		2. Algo apoyado/a
		3. Poco apoyado /a
		8. NS / No sabe
	SECCION 4
P401. DISTRIBUCION TECNICA IVE/ILE ULTIMOS 6 MESES (suma 100% o todo 888)
P401-A	Proporción de tecnica - Misoprostol	Ingreso Númerico / 888 No sabe, sin info
P401-B	Proporción de tecnica - AMEU	Ingreso Númerico / 888 No sabe, sin info
P401-C	Proporción de tecnica - RUE	Ingreso Númerico / 888 No sabe, sin info
P401-D	Proporción de tecnica - Misoprostol+mifepristona	Ingreso Númerico / 888 No sabe, sin info
P401-E	Proporción de tecnica - Evacuación y dilatación	Ingreso Númerico / 888 No sabe, sin info
P402. DISTRIBUCION IVE/ILE ULTIMOS 6 MESES según semanas de gestación (suma 100% o todo 888)
P402-A	Proporción menos de 14 semanas gestacion	Ingreso Númerico / 888 No sabe, sin info
P402-B	Proporción mayor de 14 semanas gestacion	Ingreso Númerico / 888 No sabe, sin info
P403. DISTRIBUCION IVE/ILE ULTIMOS 6 MESES según GRUPO EDAD DE LA MADRE (suma 100% o todo 888)
P403-A	Proporción según grupos de edad -Menos de 15 años	Ingreso Númerico / 888 No sabe, sin info
P403-B	Proporción según grupos de edad -15-19 años	Ingreso Númerico / 888 No sabe, sin info
P403-C	Proporción según grupos de edad - 20-29 años	Ingreso Númerico / 888 No sabe, sin info
P403-D	Proporción según grupos de edad - 30+ años	Ingreso Númerico / 888 No sabe, sin info
P404	Razón frecuente más de 14 semanas	1. Edad de la solicitante
		2. Riesgo para la vida
		3. Riesgo de salud
		4. Violación
		5. Feto incompatible
		6. Otro
		7. No aplica (no se realizan o no se han realizado aún)
		8. NS / No sabe
P404.6.Especificar	Razón frecuente más de 14 semanas - Especificación de categoría Otro	Texto
P405-A	Días entre la solicitud de una interrupción y su realización - menos 14 semanas de gestacion	Ingreso Númerico
		888. NS / No sabe /no responde
P405-B	Días entre la solicitud de una interrupción y su realización - mayor 14 semanas de gestacion	Ingreso Númerico
		888. NS / No sabe
		777 No aplica / no realizan
P406	Proporción de las usuarias que no viven en la zona	1. Muy pocas (<10%)
		2. Menos de la mitad
		3. Aproximadamente la mitad
		4. La mayoria
		5. Casi todas (>90%)
		8. NS / No sabe
P407	Proporción de usuarias desisten de hacerse el aborto despues de la consulta	1. Muy pocas (<10%)
		2. Menos de la mitad
		3. Aproximadamente la mitad
		4. La mayoria
		5. Casi todas (>90%)
		8. NS / No sabe
P408	Proporción de pacientes regresan al seguimiento postaborto	1. Muy pocas (<10%)
		2. Menos de la mitad
		3. Aproximadamente la mitad
		4. La mayoria
		5. Casi todas (>90%)
		8. NS / No sabe
P409	Proporción de pacientes que reciben consejeria en anticoncepción	1. Muy pocas (<10%)
		2. Menos de la mitad
		3. Aproximadamente la mitad
		4. La mayoria
		5. Casi todas (>90%)
		8. NS / No sabe
P410	Proporción de pacientes que recibieron consejeria adoptaron un método	1. Muy pocas (<10%)
		2. Menos de la mitad
		3. Aproximadamente la mitad
		4. La mayoria
		5. Casi todas (>90%)
		8. NS / No sabe
P411	Denegación IVE/ILE a alguna persona	1. Sí
		2. No
		8. NS / No sabe
p411 cuantas	Numero de IVE/ILE denegadas	Ingreso Númerico
		777 No aplica, no han denegado o no sabe si denegaron IVE/ILE
P412	Motivo principal/más frecuente de denegación	1. Falta de demanda
		2. Objeción de conciencia
		3. Falta de capacitacion en el método requerido
		4. No estaba disponible el / la medico/a
		5. Falta de medicación, instrumentos y/o recurso
		6. Falta de camas o espacio el dia requerido
		7. Por COVID
		8. Otro: en todos los casos refiere a que no hacen ILE
		9. NS / No sabe
		77. No aplica (no han denegado o no sabe si denegaron (IVE/ILE)
P412 Especificar	Motivo más frecuente de casos denegados de IVE-ILE - Especificación de categoría Otro	Texto
P413	En casos de denegar - Derivación	0. No
		1. Sí
		8. NS / No sabe
		7. No aplica (no han denegado o no sabe si denegaron (IVE/ILE)
P501	Capacitación 2022	0. No
		1. Sí
		8. NS / No sabe
P502	Suficiente capacitación	0. No
		1. Sí
		8. NS / No sabe
		7. No aplica (no ha recibido capacitación durante 2022 O NO SABE
P503. TEMAS PARA LOS QUE NECESITARIA MAS CAPACITACION
P503-A	Temas para capacitación - Ley 27.610: aspectos fundamentales	0. No fue mencionado espontáneo
		1. Sí espontáneo
		8. NS/NR no mencionó ninguno
P503-B	Temas para capacitación - Atención a menores de 15 años	0. No fue mencionado espontáneo
		1. Sí espontáneo
		8. NS/NR no mencionó ninguno
P503-C	Temas para capacitación - Uso de Misoprostol	0. No fue mencionado espontáneo
		1. Sí espontáneo
		8. NS/NR no mencionó ninguno
P503-D	Temas para capacitación - Uso de AMEU	0. No fue mencionado espontáneo
		1. Sí espontáneo
		8. NS/NR no mencionó ninguno
P503-E	Temas para capacitación - Aborto de segundo trimestre	0. No fue mencionado espontáneo
		1. Sí espontáneo
		8. NS/NR no mencionó ninguno
P503-F	Temas para capacitación - Asistolia fetal	0. No fue mencionado espontáneo
		1. Sí espontáneo
		8. NS/NR no mencionó ninguno
P503-G	Temas para capacitación - Violación y violencia	0. No fue mencionado espontáneo
		1. Sí espontáneo
		8. NS/NR no mencionó ninguno
P503-H	Temas para capacitación - Trato con la paciente	0. No fue mencionado espontáneo
		1. Sí espontáneo
		8. NS/NR no mencionó ninguno
P503-I	Temas para capacitación - Capacitación al resto del personal	0. No fue mencionado espontáneo
		1. Sí espontáneo
		8. NS/NR no mencionó ninguno
P503-J	Temas para capacitación -Otro	0. No fue mencionado espontáneo
		1. Sí espontáneo
		8. NS/NR no mencionó ninguno
P503-J-Especificar	Tema en que necesitaría mas capacitación - Especificación de categoría Otro
P503-K	Temas para capacitación - Mifepristona	1. Sí espontáneo
	(creado a partir de los casos especificados en otro)	0. No fue mencionado espontáneo
		8. NS/NR no mencionó ninguno
	SECCION 6
P601-A	Porcentaje de pacientes que consultan conocen los metodos - AMEU	Ingreso Númerico
		888. NS / No sabe
P601-B	Porcentaje de pacientes que consultan conocen los metodos - RUE	Ingreso Númerico
		888. NS / No sabe
P601-C	Porcentaje de pacientes que consultan conocen los metodos - Misoprostol	Ingreso Númerico
		888. NS / No sabe
P601-D	Porcentaje de pacientes que consultan conocen los metodos - Dilatación y Evacuación	Ingreso Númerico
		888. NS / No sabe
P602	Porcentaje de usuarias saben que pueden solicitar un aborto sin dar una razón hasta la semana 14	Ingreso Númerico
		888. NS / No sabe
P603	Porcentaje del personal de salud estaría de acuerdo con revocar la ley	1. Ninguno
		2. Unos pocos
		3. Aproximadamente la mitad
		4. La mayoría
		8. NS / No sabe
	SECCION 7
P701 DOCUMENTOS QUE SE ELABORAN SOBRE CADA IVE/ILE
P701-A	Tipo de documento se elabora - Historia clínica	0. No
		1. Sí
		8. No sabe / no responde
P701-B	Tipo de documento se elabora - Formulario de certificación de causales	0. No
		1. Sí
		8. No sabe / no responde
P701-C	Tipo de documento se elabora - SIP (Sistema Informático Perinatal)	0. No
		1. Sí
		8. No sabe / no responde
P701-D	Tipo de documento se elabora - SILVE	0. No
		1. Sí
		8. No sabe / no responde
P701-E	Tipo de documento se elabora - Otro	0. No
		1. Sí
		8. No sabe / no responde
P701-E.Especificar	Tipo de documento se elabora - Especificación de categoría Otro	TEXTO
P 702. Si no utiliza SILVE…, DATOS QUE SE RECOLECTAN
P702-A	Datos recolectados en cada IVE / ILE - Método de IVE/ILE	0. No
		1. Sí
		7. No corresponde (utiliza SILVE)
P702-B	Datos recolectados en cada IVE / ILE - Semanas de gestación	0. No
		1. Sí
		7. No corresponde (utiliza SILVE)
P702-C	Datos recolectados en cada IVE / ILE - Edad de la paciente	0. No
		1. Sí
		7. No corresponde (utiliza SILVE)
P702-D	Datos recolectados en cada IVE / ILE - Número de hijos/hijas	0. No
		1. Sí
		7. No corresponde (utiliza SILVE)
P702-E	Datos recolectados en cada IVE / ILE - Causal	0. No
		1. Sí
		7. No corresponde (utiliza SILVE)
P702-F	Datos recolectados en cada IVE / ILE - Otro	0. No
		1. Sí
		7. No corresponde (utiliza SILVE)
P702-F.Especificar	Datos recolectados en cada IVE / ILE - Especificación de categoría Otro	Texto
P703/ A DONDE SE ENVIAN LOS REGISTROS ESTADISTICOS DE CADA EFECTOR
P703-A	Envío de registros estadísticos - A un área municipal	0. No
		1. Sí
P703-B	Envío de registros estadísticos - A un área provincial	0. No
		1. Sí
P703-C	Envío de registros estadísticos - A un área nacional	0. No
		1. Sí
P703-D	Envío de registros estadísticos - No sabe	0. No
		1. Sí
P704	Formato de envío de la información estadistica	1. Registro y envio manual (en papel)
		2. Registro y envío electronico
		3. Carga directa en base de datos central
		4. Otro
		8. NS / No sabe

## Sheet: Data
NUMERO	ID EFECTOR	ID MIEMBRO	C.2 ENTREVISTADOR	C.3 DIA	C.4 PROVINCIA	C.7 TIPO	P201	p201 situacion ive		P202	P203	P204	P205	P206	P207	P208	P209	P210	P211-A	P211-B	P211-C	P211-D	P211-E	P211-E.Especificar	P211-F	P212	P213	P214	P215	P216	P217	P218-A	P218-B	P218-C	P218-D	P218-E	P218-E.Especificar	P218-F	P219	P220	P221	P222-A	P222-B	P222-C	P222-D	P222-E	P222-F	P222-G	P222-H
1	45	1	1	2022-10-17	1	1	3	1		1	1	8	0	7	1	3	1	5	0	0	1	0	1	Anestesista	0	2	1	1	0	0	1	1	1	0	0	0		0	50	90	140
336	48	1	2	2022-10-18	1	1	3	1		1	1	3	1	3	1	3	1	8	0	0	1	0	0		0	1	1	1	1	0	1	1	0	1	0	1	Redes sociales	0	888	90	360
337	27	1	2	2022-09-29	1	1	3	1		1	1	7	0	3	1	1	1	5	0	0	0	0	0		1	1	1	8	1	8	1	1	1	1	0	1	SAPS, Colegios, Sociedades de fomento	0	50	70	730
2	21	1	1	2022-09-24	1	1	3	1		1	1	5	1	3	0	2	1	888	0	0	0	0	1	Obstetra	0	2	1	1	1	0	1	1	1	0	0	0		0	70	888	130
3	78	1	1	2022-10-14	3	3	0	3				0	7	77	7	7
4	80	1	1	2022-10-15	2	3	3	1		1	1	2	1	6	0	3	0									2	1	1	1	0	1	1	1	0	0	0		0	50	50	20
5	112	1	1	2022-10-19	2	3	0	2		1	1	0	7	77	7	7
6	1	1	1	2022-10-20	4	1	3	1		1	1	3	0	7	1	3	1	888	0	0	1	1	0		0	2	1	1	1	0	0	0	0	0	1	0		0	90	100	200
7	86	1	1	2022-10-21	3	3	0	2		1	1	0	7	77	7	7
8	6	1	1	2022-10-21	4	3	0	2		1	1	0	7	77	7	7
9	161	1	1	2022-10-24	1	3	3	1		1	1	1	0	1	1	3	0									2	1	1	1	1	1	1	1	1	0	0		0	50	40	90
10	56	1	1	2022-10-26	2	3	1	1		1	1	1	0	3	0	3	8									2	0	0	0	0	0	0	0	0	1	0		0	70	100	8888
11	26	1	1	2022-10-27	3	3	0	2		1	1	0	7	77	7	7
12	30	1	1	2022-10-27	3	1	0	2		1	1	0	7	77	7	7
13	50	1	1	2022-10-28	3	1	3	1		1	1	6	1	5	1	3	8									2	1	1	1	8	1	1	1	0	0	0		0	888	90	300
14	33	1	1	2022-10-29	3	1	1	1		1	1	1	1	5	0	3	1	5	0	1	1	0	1	Licenciada en obstetricia	0	2	0	0	0	0	0	1	1	0	0	0		0	10	5	8
15	16	1	1	2022-10-29	4	3	0	5		0	0	0	7	77	7	7
16	66	1	1	2022-10-29	3	3	0	2		1	1	0	7	77	7	7
17	93	1	1	2022-10-31	1	3	0	5		0	0	0	7	77	7	7
18	11	1	1	2022-10-31	4	3	3	1		1	1	2	1	1	1	3	0									2	1	1	1	0	1	0	0	0	0	1	Profesionales en territorio. Agentes sanitarios.	0	80	85	8888
19	12	1	1	2022-10-31	4	3	1	1		1	1	1	0	5	0	3	1	3	0	1	1	1	0		0	1	1	1	1	0	1	1	1	0	0	0		0	50
20	3	1	1	2022-11-01	4	3	0	2		1	1	0	7	77	7	7
21	7	1	1	2022-11-03	4	3	1	1		1	1	1	0	7	0	3	1	888	0	0	0	0	0		1	0	1	1	1	0	1	1	0	0	0	1	Internet	0	888	100	3
22	94	1	1	2022-11-03	3	3	0	2		1	1	0	7	77	7	7	1	3	0	0	1	1	0		0	0	0	0	0	0	0	0	0	0	1	0		0	2	888	0
23	82	1	1	2022-11-04	3	3	0	2		1	0	0	7	77	7	7										1	1	1	0	0	1	0	0	0	0	1	Boca a boca	0	888
24	20	1	1	2022-11-04	1	1	3	1		1	1	7	1	5	1	2	1	7	0	0	0	0	0		1	2	0	1	0	0	1	1	1	1	0	1	Internet	0	888	95	200
25	14	1	1	2022-11-04	4	3	0	2		1	1	0	7	77	7	7	1	888	0	0	1	1	0		0	1	1	1	0	0	1	0	0	1	0	0		0	50	60	0
26	10	1	1	2022-11-07	4	1	0	2		1	0	0	7	77	7	7										2	1	1	0	0	1	0	0	0	0	1	Agentes sanitarios	0	12	888	0
27	22	1	1	2022-11-08	4	1	1	1		1	1	2	1	5	0	3	1	2	0	0	0	0	0		1	2	1	1	1	0	0	1	1	0	0	1	Internet	0	888	888	70
28	24	1	1	2022-11-08	4	3	0	5		0	0	0	7	77	7	7
29	6	1	1	2022-11-08	3	3	0	2		1	0	0	7	77	7	7
30	2	1	1	2022-11-09	3	2	0	2		1	0	0	7	77	7	7
31	116	1	1	2022-11-08	2	3	1	1		1	1	2	0	1	1	3	1	888	0	0	1	1	0		0	2	1	0	0	0	0	0	0	0	1	0		0	40	20	20
32	1	1	1	2022-11-11	3	1	3	1		1	1	2	0	5	0	3	1	888	0	0	1	0	1	Anestesista. Obstetra	0	2	1	0	8	0	0	0	0	0	1	0		0	888	70	30
33	7	1	1	2022-11-14	4	2	3	1		1	1	1	1	5	1	3	1	888	0	0	1	0	0		0	2	1	1	0	0	1	1	1	0	0	0		0	10	50	20
34	42	1	1	2022-11-15	3	1	3	1		1	1	1	0	7	1	3	1	1	0	0	1	1	0		0	1	1	0	0	0	1	0	0	1	0	0		0	45	80	0	1	0	0	0	0	0	0	0
35	34	1	1	2022-11-15	3	3	0	2		1	1	0	7	77	7	7
36	5	1	1	2022-11-14	4	1	1	1		1	1	1	1	5	0	3	1	4	0	0	0	0	0		1	1	1	1	1	0	0	0	0	0	1	0		0	888	60
37	3	1	1	2022-11-15	3	1	0	2		1	1	0	7	77	7	7
38	38	1	1	2022-11-15	3	3	0	2		1	0	0	7	77	7	7
39	8	1	1	2022-11-15	4	3	1	1		1	1	1	1	5	1	3	1	2	0	0	0	0	0		1	1	0	1	0	0	1	0	1	0	0	1	A traves de agentes sanitarios y promotores del salud en territorio	0	50	40	15
40	27	1	1	2022-11-15	3	3	1	1		1	1	3	1	88	0	3	1	1	0	0	1	0	1	Agentes sanitarios	0	2	1	1	0	0	1	0	0	0	1	0		0	40	888	5
41	30	1	1	2022-11-15	3	3	0	2		1	1	0	7	77	7	7
42	20	1	1	2022-11-16	4	3	0	2		1	1	0	7	77	7	7
43	9	1	1	2022-11-16	4	1	0	2		1	0	0	7	77	7	7
44	39	1	1	2022-11-16	3	1	0	2		1	1	0	7	77	7	7
45	38	1	1	2022-11-23	2	2	1	1		1	1	1	1	1	1	3	1	3	0	0	0	0	0		1	2	0	0	0	0	0	0	0	0	1	0		0	60	60	24
46	36	1	1	2022-11-23	2	3	1	1		1	1	1	1	2	0	3	0									2	1	1	1	0	0	0	0	0	1	0		0	80	90	18
47	32	1	1	2022-11-23	2	3	1	1		1	1	2	1	3	0	3	0									2	1	1	1	0	0	0	0	0	1	0		0	80	100	20
48	2	1	1	2022-11-25	4	3	0	2		1	1	0	7	77	7	7
49	36	1	1	2022-11-25	3	1	0	2		1	1	0	7	77	7	7
50	90	1	1	2022-11-28	3	3	0	2		1	1	0	7	77	7	7
51	44	1	1	2022-11-29	2	2	3	1		1	1	4	1	7	1	3	0									2	1	0	0	1	0	1	0	0	0	1	Boca a boca				100
52	74	1	1	2022-11-29	3	3	0	2		1	1	0	7	77	7	7
53	41	1	1	2022-11-30	2	3	1	1		1	1	2	0	2	1	1	1	888	0	0	1	0	0		0	2	0	1	0	0	1	1	1	1	0	0		0	50	40	720
54	108	1	1	2022-12-01	2	3	1	1		1	1	4	1	7	0	2	0									2	0	0	0	1	1	0	0	0	0	0		1	888	80	30
55	44	1	1	2022-12-01	3	1	0	5		0	1	0	7	77	7	7
56	9	1	1	2022-12-01	3	1	0	5		0	1	0	7	77	7	7
57	30	1	1	2022-12-01	4	3	0	5		0	0	0	7	77	7	7
58	71	1	1	2022-12-12	2	2	3	1		1	1	3	1	7	1	2	1	6	0	0	1	0	0		0	1	1	1	0	0	1	0	0	0	1	0		0	60	60	1
59	19	1	1	2022-12-26	4	3	0	2		1	0	0	7	77	7	7
60	4	1	1	2022-12-26	3	3	0	2		1	1	0	7	77	7	7
61	53	1	1	2022-12-23	2	3	3	1		1	1	1	0	2	0	3	0									2	1	1	0	0	1	1	1	0	0	1	Redes sociales	0	40	70	120
62	13	1	1	2022-12-16	4	3	1	1		1	1	3	1	1	1	3	1	888	0	0	1	0	0		0	2	1	1	1	0	0	0	0	0	1	1	Representantes barriales. Instituciones como por ejemplo escuelas	0	70	60	16
63	92	1	1	2022-09-29	2	3	1	1		1	1	1	1	1	1	3	0									2	0	0	0	0	1	1	1	0	0	0		0	50	90	40
64	60	1	1	2022-10-04	2	3	1	1		1	1	1	1	5	0	3	1	1	0	0	0	0	0		1	2	1	1	1	0	1	1	1	1	0	0		0	30	100	18
65	52	1	1	2022-10-06	2	3	3	1		1	1	1	0	1	1	3	0									2	0	0	0	0	0	0	0	0	1	0		0	65	50	90
66	44	1	1	2022-10-05	2	3	3	1		1	1	1	1	4	0	3	1	1	0	0	0	0	0		1	2	0	0	0	0	0	0	0	0	1	0		0	888	888	18
67	64	1	1	2022-10-11	2	3	1	1		1	1	2	1	5	0	3	1	1	0	0	0	0	0		1	2	0	1	0	0	1	1	0	0	0	0		0	70	80	96
68	96	1	1	2022-10-13	2	3	1	1		1	1	1	1	5	0	3	1	1	0	0	0	0	0		1	2	1	1	0	0	1	1	1	0	0	0		0	888	100	30
69	65	1	1	2022-10-13	2	3	3	1		1	1	2	1	3	1	3	0									2	1	1	1	0	1	1	1	0	0	0		0	70	100	25
70	47	1	1	2022-09-23	2	1	3	1		1	1	3	1	5	1	3	1	5	0	0	0	0	1	Anestesista. Tecnicas de laboratorio. Instrumentalistas	0	2	1	1	0	0	0	1	1	0	0	0		0	888	90	180
71	56	1	1	2022-09-27	2	2	3	1		1	1	2	1	2	1	3	1	888	0	0	1	0	1		0	2	1	1	1	1	1	1	1	1	0	0		0	50	888	180
72	22	1	1	2022-09-28	1	1	3	1		1	1	4	1	4	1	3	0									2	1	1	1	0	0	1	1	0	0	1	Redes sociales	0	888	70	180
73	53	1	1	2022-09-29	2	1	3	1		1	1	15	1	7	0	2	1	3	0	0	0	0	0		0	2	1	1	1	0	1	1	0	1	0	0		0	75	70	134
74	40	1	1	2022-12-23	2	1	3	1		1	1	6	1	7	1	3	0									2	1	1	1	0	1	1	1	0	0	1	Redes sociales	0	50	70	3
75	41	1	1	2022-12-15	3	1	0	2		1	1	0	7	77	7	7
76	47	1	1	2022-12-14	2	3	0	2		1	1	0	7	77	7	7
77	1	1	1	2023-01-03	4	3	0	2		1	1	0	7	77	7	7
78	80	1	1	2022-12-14	2	2	3	1		1	1	1	1	7	1	3	1	1	0	0	0	0	0		1	1	1	1	1	0	1	1	0	0	0	0		0	70	70	42
79	74	1	1	2022-12-16	2	2	1	1		1	1	1	0	1	1	3	1	888	0	0	0	0	1	Ginecologos	0	2	1	1	0	0	0	0	0	0	1	0		0	50	30	189
80	6	1	1	2022-12-14	4	1	0	2		1	1	0	7	77	7	7
81	2	1	1	2023-01-04	3	1	0	2		1	1	0	7	77	7	7
82	77	1	1	2023-01-04	2	1	3	1		0	1	10	1	5	1	1	0									1	1	1	1	0	1	1	0	0	0	0		0	90	90	45
83	68	1	2	2022-10-06	2	3	3	1		1	1	1	1	5	0	2	0									2	1	1	0	0	0	0	0	0	0	1	Charlas en escuelas sobre salud sexual y reproductiva	0	90	100	4
84	14	1	4	2022-09-05	2	2	1	1		1	1	5	1	7	1	3	1	1	0	0	0	0	0		1	1	1	1	1	0	1	1	1	1	0	0		0	888	90	5
85	17	1	2	2022-09-26	2	2	1	1		1	1	1	1	1	1	2	1	4	0	0	0	0	0		1	1	0	1	0	0	1	1	1	1	0	0		0	888	100	30
86	40	1	2	2022-11-02	2	2	1	1		1	1	1	1	3	0	2	0									1	1	8	0	0	1	1	1	0	0	1	Charlas en escuelas sobre salud sexual y reproductiva	0	60	90	5
87	25	1	3	2022-10-12	3	1	0	3				0	7	77	7	7
88	46	1	3	2022-11-10	3	3	0	2		1	0	0	7	77	7	7
89	54	1	3	2022-11-11	3	3	0	3				0	7	77	7	7
90	50	1	3	2022-11-15	3	3	0	3				0	7	77	7	7
91	42	1	3	2022-11-15	3	3	0	3				0	7	77	7	7
92	46	1	3	2022-11-25	4	3	0	3				0	7	77	7	7
93	25	1	3	2022-11-18	4	1	1	1		1	1	1	1	3	0	2	1	1	0	0	1	1	0		0	2	1	1	1	0	1	0	1	1	0	1	Agentes sanitarios	0	50	60	1
94	50	1	3	2022-11-20	4	3	1	1		1	1	1	1	88	0	2	0									2	1	0	0	0	0	0	0	0	1	0		0	40	50	0	1	0	0	0	0	0	0	0
95	27	1	3	2022-11-18	4	1	1	1		1	1	1	1	5	0	2	0									2	1	0	0	0	0	0	0	0	1	0		0	40	50	3
96	47	1	3	2022-11-17	4	3	3	1		1	1	1	1	5	0	3	0									2	1	1	1	0	1	1	1	0	0	0		0	50	40	43
97	8	1	3	2022-10-01	2	2	1	1		1	1	1	0	2	1	3	1	888	0	0	1	1	1	Medicos	0	2	1	1	1	1	0	0	0	0	1	0		0	30	80	9
98	12	1	3	2022-10-27	2	3	3	1		1	1	1	0	1	0	3	1	6	0	0	0	0	0		1	1	1	0	0	1	1	1	1	1	0	0		0	80	90	48
99	8	1	3	2022-10-27	2	3	1	1		1	1	1	1	1	0	3	8									2	1	1	0	0	0	0	0	0	1	0		0	50	20	1
100	11	1	3	2022-10-28	2	2	1	1		1	1	2	1	7	0	3	0									2	0	0	0	0	0	0	0	0	1	0		0	50	99	5
101	5	1	3	2022-10-31	2	2	1	1		1	1	1	1	1	1	1	0									2	0	0	0	0	0	0	0	0	1	0		0	70	40	10
102	4	1	3	2022-10-31	2	3	1	1		1	1	2	1	3	0	2	0									0	0	1	0	0	0	0	0	0	1	0		0	70	70	12
103	2	1	3	2022-11-03	2	2	1	1		1	1	1	1	2	0	3	1	2	0	0	0	0	0		1	2	1	1	0	1	1	1	1	1	0	1	Redes sociales	0	50	100	20
104	28	1	3	2022-11-19	2	3	1	1		1	1	1	1	2	0	2	1	2	0	0	0	0	0		1	2	1	1	0	0	1	0	1	1	0	0		0	50	75	20
105	163	1	1	2023-01-04	1	3	1	1		1	1	1	1	2	1	1	0									2	1	1	1	0	1	1	1	1	0	1	Territorio y prensa.	0	60	80	60
106	17	1	1	2022-12-27	1	1	1	1		1	1	7	1	5	1	3	1	1	0	0	0	0	0		1	2	1	1	1	0	1	1	0	1	0	1	Redes sociales	0	70	70	40
107	24	1	3	2022-11-23	2	3	1	1		1	1	3	1	5	1	3	0									2	1	1	1	0	1	0	0	1	0	1		0	60	100	180
108	15	1	1	2023-01-17	1	3	3	1		1	1	1	0	1	1	3	0									1	1	1	1	0	1	1	1	0	0	0		0	70	80	144
109	26	1	3	2022-11-25	2	2	1	1		1	1	1	1	4	0	3	1	2	0	0	0	1	0		0	2	1	1	1	0	1	0	1	0	0	1		0	888	40	5
110	135	1	1	2023-01-15	1	3	1	1		1	1	2	0	3	1	3	1	2	0	0	0	0	0		1	2	0	0	0	0	1	1	1	0	0	1	Telefonicamente	0	75	40	450
111	16	1	3	2022-10-27	2	3	3	1		1	1	1	1	3	0	1	0									1	1	1	1	0	1	0	0	1	0	0		0	60	100	16
112	7	1	1	2023-01-10	1	3	1	1		1	1	1	1	1	1	3	1	2	0	0	0	0	0		1	1	1	8	1	0	1	1	1	0	0	1	Telefonicamente	0	70	80	42
113	156	1	1	2023-01-10	1	3	1	1		1	1	2	1	5	1	3	0									2	1	1	1	0	1	1	1	0	0	1	Redes sociales	0	80	80	100
114	23	1	3	2022-11-23	2	2	3	1		1	1	2	1	5	0	3	1	13	0	0	1	1	0		0	2	1	0	0	0	0	0	0	0	1	0		0	40	80	6
115	99	1	1	2023-01-11	1	3	1	1		1	1	2	1	6	1	2	1	1	0	0	0	0	0		1	2	1	0	1	0	1	0	0	1	0	0		0	70	80	100
116	37	1	3	2022-12-28	2	3	0	2		1		0	7	77	7	7
117	15	1	3	2022-12-28	2	2	3	1		1	1	3	1	1	1	3	1	5	0	0	0	0	0		1	2	1	1	1	0	1	1	1	0	0	1	Redes sociales	0	80	100	60
118	10	1	3	2022-12-22	2	3	1	1		1	1	1	1	1	1	3	0									2	1	1	1	0	0	0	0	0	1	0		0	50	100	2
119	5	1	3	2022-12-22	2	3	1	1		1	1	1	1	4	0	3	0									2	1	1	1	0	1	1	0	0	0	0		0	50	100	20
120	3	1	3	2022-12-22	2	2	3	1		1	1	2	0	1	1	3	1	3	0	0	1	0	1	Instrumentadoras de quirofano	0	2	1	8	8	0	0	0	0	0	1	0		0	40	80	15
121	31	1	3	2022-12-21	2	3	0	2		1		0	7	77	7	7
122	26	1	3	2022-12-20	2	3	1	1		1	1	1	1	1	0	3	1	1	0	0	0	0	0		1	2	1	0	0	0	1	0	1	0	0	0		0	50	60	6
123	23	1	3	2022-12-16	4	1	1	1		1	1	1	0	7	0	2	1	3	0	0	0	0	0		1	2	1	0	0	0	1	0	0	0	0	1	Boca a boca	0	30	80	12
124	27	1	3	2022-11-24	3	1	0	2		1		0	7	77	7	7
125	3	1	1	2022-11-25	4	1	1	1		0	0	1	1	15	1	3	0									2	1	1	0	0	1	1	1	1	0	0		0	30	100	2
126	4	1	3	2023-01-06	1	1	3	1		1	1	4	0	2	1	3	1	6	0	0	0	0	0		1	2	0	0	0	0	1	0	1	0	0	0		0	60	100	240
127	158	1	3	2023-01-06	1	3	1	1		1	1	2	1	1	1	3	1	1	0	0	0	0	0		0	2	1	1	1	0	1	1	1	0	0	1	Redes sociales	0	80	60	150
128	24	1	3	2023-01-06	1	3	1	1		1	1	1	1	2	0	3	1	2	0	0	0	0	0		1	2	1	1	8	0	1	0	1	0	0	0		0	60	100	40
129	8	1	3	2023-01-06	1	3	1	1		1	1	1	1	1	1	3	1	1	0	0	0	0	0		1	2	1	1	1	0	1	1	0	0	0	0		0	888	90	100
130	8	1	3	2023-01-05	1	1	3	1		1	1	3	0	5	1	3	0									2	1	1	1	0	1	1	1	0	0	0		0	60	80	100
131	94	1	3	2023-01-05	1	3	0	3				0	7	77	7	7
132	40	1	3	2023-01-04	1	1	1	1		1	1	5	1	5	0	2	0									2	1	1	1	0	0	0	0	0	1	0		0	70	50	12
133	9	1	3	2023-01-04	1	3	1	1		1	1	1	0	1	1	3	1	3	0	0	0	0	0		1	2	1	0	1	0	0	0	0	0	1	0		0	60	100	50
134	56	1	3	2023-01-03	1	3	1	1		1	1	1	0	1	1	3	1	1	0	0	0	0	0		1	2	1	1	1	0	0	0	0	0	1	0		0	80	100	45
135	51	1	3	2023-01-03	1	3	1	1		1	1	2	1	2	1	2	1	1	0	0	0	0	0		1	2	1	1	1	0	0	0	0	0	1	0		0	70	100	500
136	46	1	3	2023-01-03	1	3	3	1		1	1	2	1	5	0	3	0									2	1	1	1	0	1	1	1	0	0	1	Redes sociales	0	80	95	73
137	41	1	3	2023-01-03	1	3	1	1		1	1	4	1	5	0	2	0									2	1	1	1	0	1	1	1	0	0	0		0	50	90	5
138	40	1	3	2022-12-22	1	1	3	1		1	1	4	0	5	1	3	1	888	0	0	1	1	0		0	2	1	1	1	0	1	1	1	0	0	1	Redes sociales	0	70	100	400
139	35	1	3	2022-12-26	2	3	1	1		1	1	2	1	5	0	3	0									2	1	1	0	0	1	0	1	0	0	0		0	80	100	6
140	30	1	3	2022-12-22	1	3	1	2		1	1	0	7	77	7	7	0									2	1	1	1	0	1	1	0	0	0	0		0	70	90	8888
141	19	1	3	2022-12-22	1	3	1	1		1	1	16	1	5	1	2	0									2	1	1	1	0	1	1	0	0	0	0		0	50	90	240
142	14	1	3	2022-12-21	1	3	0	3				0	7	77	7	7
143	3	1	3	2022-12-21	1	3	1	1		1	1	1	1	1	1	3	1	2	0	0	1	0	0		0	2	1	1	1	0	1	1	1	1	0	0		0	90	100	160
144	36	1	3	2022-12-13	1	1	3	1		1	1	26	1	7	1	3	1	2	0	0	0	0	0		1	2	1	1	1	0	1	1	1	0	0	1	Redes sociales	0	40	100	114
145	21	1	3	2022-12-06	1	3	1	1		1	1	1	0	1	1	3	0									2	1	1	1	0	1	1	0	0	0	0		0	90	80	31
146	5	1	3	2022-12-05	1	3	1	1		1	1	1	1	1	1	1	0									2	1	1	1	0	1	1	0	0	0	1	Afiches	0	60	80	36
147	13	1	3	2022-12-05	1	3	1	1		1	1	1	0	1	1	3	1	888	0	0	0	0	0		1	2	1	1	1	0		1	0	0	0	0		0	80	60	180
148	47	1	3	2022-12-01	1	3	1	1		1	1	2	1	1	1	3	0									2	1	1	1	1	1	0	0	0	1	0		0	70	80	20
149	42	1	3	2022-10-31	1	2	3	1		1	1	1	1	1	1	1	1	888	0	0	0	0	1	Ecografistas	0	2	0	0	1	1	1	1	1	1	0	0		0	70	70	250
150	Sin ID	1	3	2022-12-20	2	3	1	1		1	1	1	1	1	1	2	1	2	0	0	0	0	0		1	2	1	0	0	0	1	0	1	0	0	0		0	50	50	25
151	Sin ID	1	3	2022-12-26	2	3	1	1		1	1	2	1	4	0	3	0									2	1	0	0	0	0	0	0	0	1	0		0	45	100	5
301	89	1	2	2022-10-27	1	3	3	1		1	1	2	0	3	1	2	8									0	1	1	1	0	1	1	1	1	0	0		0	70	90	1100
302	39	1	2	2022-12-01	4	3	1	1		1	1	1	0	7	0	3	1	3	0	0	0	0	0		1	1	1	1	0	0	1	0	0	1	0	0		0	40	80	60
303	36	1	2	2022-12-01	4	3	0	3				0	7	77	7	7
304	15	1	2	2022-12-01	3	1	0	3				0	7	77	7	7
305	44	1	2	2022-11-23	4	3	1	1		1	1	1	1	1	0	3	1	1	0	0	0	0	0		1	2	0	1	0	0	1	0	0	1	0	0		0	70	80	1
306	19	1	2	2022-11-28	4	1	0	3				0	7	77	7	7
307	21	1	2	2022-11-24	4	1	0	3				0	7	77	7	7
308	10	1	2	2022-11-24	4	1	3	1		1	1	0	7	77	7	7	1	20	1	0	1	1	0		0	2	0	0	0	0	0	0	0	0	1	0		0	20	20	20
309	40	1	2	2022-11-18	4	3	0	3				0	7	77	7	7
310	17	1	2	2022-11-23	4	1	1	1		1	1	2	1	5	0	3	1	6	0	0	0	0	0		1	1	8	1	0	0	0	0	0	0	1	0		0	50	90	25
311	42	1	2	2022-11-18	4	3	0	3				0	7	77	7	7
312	45	1	2	2022-11-02	3	1	0	5		0	0	0	7	77	7	7
313	38	1	2	2022-11-16	4	3	0	3				0	7	77	7	7
314	62	1	2	2022-11-16	3	3	0	3				0	7	77	7	7																										0	0	0	0	0	0	0	1
315	58	1	2	2022-11-10	3	3	0	3				0	7	77	7	7																										0	0	0	0	1	1	0	1
316	15	1	2	2022-11-15	4	1	0	3				0	7	77	7	7
317	13	1	2	2022-11-14	4	1	0	3				0	7	77	7	7
318	11	1	2	2022-11-07	4	1	0	5		0	0	0	7	77	7	7
319	34	1	2	2022-11-09	4	3	0	3				0	7	77	7	7
320	32	1	2	2022-11-20	2	1	3	1		1	1	3	0	5	1	3	1	13	0	0	1	0	1	Laboratorio y rayos	0	2	1	1	1	1	1	1	0	0	0	1	Redes sociales y eventos en jornadas específicas	0	20	70	182
321	48	1	2	2022-11-03	3	1	0	3				0	7	77	7	7
322	68	1	2	2022-11-02	2	2	3	1		1	1	3	1	3	0	3	1	7	1	1	1	1	0		0	2	1	1	0	0	1	1	1	0	0	0		0	60	90	52
323	62	1	2	2022-10-26	2	1	1	1		1	1	1	1	5	0	1	1	1	0	0	0	0	1	Obstétrica	0	1	1	1	0	0	1	1	0	0	0	1	Redes sociales	0	99	100	4
324	14	1	2	2022-11-02	3	3	0	5		0	0	0	7	77	7	7										0	0	0	0	8	0								5		0
325	29	1	2	2022-10-19	2	2	3	1		1	1	3	1	4	0	3	0									2	0	1	0	0	0	0	0	0	1	0		0	90	888	6
326	10	1	2	2022-10-31	3	3	0	2		1	1	0	7	77	7	7	1	8	0	0	1	1	0		0	1	1	0	0	0	1	0	1	1	0	0		0	40	90	15
327	18	1	2	2022-10-31	3	1	1	2		1	1	0	7	77	7	7	0									1	0	1	0	0	0	0	0	0	1	0		0	20	100	3
328	21	1	2	2022-10-28	3	1	0	3				0	7	77	7	7
329	20	1	2	2022-10-25	2	2	3	1		1	1	4	1	5	0	3	1	2	0	0	0	0	1	Ecografistas	0	2	1	1	0	0	1	1	1	1	0	1	Prensa, Pagina Hospital	0	50	50	150
330	24	1	2	2022-11-01	3	1	0	3				0	7	77	7	7
331	72	1	2	2022-10-17	2	3	0	5		0	0	1	1	5	0	3	1	1	0	1	1	1	0		0	1	0	1	0	0	0								30	10	0
332	76	1	2	2022-10-21	2	3	0	5		0	0	0	7	77	7	7
333	88	1	2	2022-10-26	2	3	1	1		1	1	1	1	1	1	3	0									2	1	1	0	0	1	1	1	1	0	1	Redes sociales	0	60	80	25
334	57	1	2	2022-10-20	1	1	3	1		1	1	15	1	6	1	3	1	4	0	0	0	0	0		1	2	1	1	1	0	1	1	0	0	0	1	Difusión en otros servicios del Hospital (var, remisería, etc)	0	90	888	60
335	59	1	2	2022-10-20	2	2	3	1		1	1	3	1	7	0	3	1	3	0	1	1	1	0		0	2	1	1	0	0	1	1	1	0	0	1	Notas periodísticas	0	40	80	48
338	30	1	1	2022-09-24	1	1	3	1		1	1	6	1	7	1	3	1	5	0	0	0	0	0		1	2	1	1	0	1	1	1	1	0	0	0		0	50	100	8
339	51	1	1	2022-09-28	1	1	3	1		1	1	7	1	4	1	3	0									2	1	1	0	0	1	1	1	0	0	0		0	95	70	170
340	54	1	1	2022-09-27	1	1	1	1		1	1	6	1	3	1	1	0									2	1	1	1	1	1	1	1	1	0	0		0	70	80	120
341	18	1	1	2022-10-04	1	1	3	1		1	1	6	1	3	1	2	1	4	0	0	0	0	0		1	2	1	1	1	0	1	0	0	0	1	0		0	70	100
342	24	1	1	2022-10-06	1	1	3	1		1	1	888	1	7	1	3	1	10	0	0	1	0	0		0	2	1	1	1	0	1	1	1	0	0	1	Redes sociales	0	60	80	250
343	6	1	3	2022-11-07	1	2	1	1		1	1	6	0	5	1	3	1	15	0	0	0	0	1	Anestesista	0	2	0	0	0	0	1	1	0	0	0	0		0	60	90	300
344	137	1	3	2022-11-07	1	3	1	1		1	1	2	0	1	1	3	1	2	0	0	0	0	0		1	2	1	1	1	0	1	1	0	1	0	0		0	80	80	240
345	29	1	3	2022-11-09	1	3	1	1		1	1	3	1	5	0	2	0									2	0	1	1	0	1	1	1	0	0	0		0	70	90	70
346	153	1	3	2022-11-10	1	3	1	1		1	1	2	1	2	1	3	0									2	1	1	1	0	1	1	1	1	0	0		0	50	75	100
347	33	1	3	2022-11-10	1	3	1	1		1	1	2	1	5	0	3	0									2	1	1	1	0	0	0	0	0	1	0		0	70	100	18
348	141	1	3	2022-11-10	1	3	0	3				0	7	77	7	7
349	177	1	3	2022-11-16	1	3	1	1		1	1	1	1	1	1	3	0									2	1	0	0	0	0	0	0	0	1	0		0	888	888	300
350	145	1	3	2022-11-16	1	3	1	1		1	1	1	0	5	0	3	1	1	0	0	0	0	0		1	2	1	1	1	0	1	1	0	0	0	1		0	40	25	25
351	157	1	3	2022-11-16	1	3	1	1		1	1	3	1	5	1	3	1	1	0	0	0	0	0		1	2	1	1	1	0	1	1	1	0	0	0		0	60	60	120
352	9	1	3	2022-11-17	1	2	1	1		1	1	2	1	3	0	3	1	24	0	0	0	0	0		1	2	1	1	1	0	0	0	0	0	1	0		0	70	30	120
353	149	1	3	2022-11-18	1	3	0	3				0	7	77	7	7
354	1	1	3	2022-11-22	1	3	1	1		1	1	1	1	1	1	3	0									2	1	1	1	0	1	0	1	0	0	0		0	90	100	90
355	39	1	3	2022-11-24	1	2	3	1		1	1	8	1	5	1	3	8									2	0	1	1	0	1	1	1	1	0	0		0	888	90	600
356	45	1	3	2022-11-28	1	3	1	1		1	1	1	0	4	0	3	1	3	0	0	0	0	0		1	2	1	1	1	0	1	0	1	1	0	0		0	70	50	40
357	53	1	3	2022-11-29	1	3	1	1		1	1	1	0	3	1	3	0									2	1	0	0	0	1	0	1	0	0	0		0	70	95	85
358	37	1	3	2022-11-29	1	3	1	1		1	1	1	0	1	1	3	0									2	1	1	1	0	1	1	1	0	0	0		0	80	90	600
359	49	1	3	2022-11-29	1	3	1	1		1	1	1	0	1	1	3	1	888	0	0	0	0	0		1	2	1	1	1	0	1	1	0	0	0	0		0	80	90	100
360	81	1	1	2022-09-24	1	3	3	1		1	1	1	1	1	1	2	1	1	0	0	0	0	0		1	1	1	1	1	0	1	1	1	1	0	0		0	40	60	120
361	169	1	2	2022-10-03	1	3	0	2		1	1	0	7	77	7	7	0									2	0	1	1	0	1	1	1	0	0	0		0	60	50	30
362	101	1	1	2022-10-04	1	3	3	1		1	1	2	1	6	1	3	1	1	0	0	0	0	0		1	1	1	1	1	0	1	1	1	0	0	0		0	80	100	70
363	85	1	2	2022-10-01	1	3	3	1		1	1	1	0	1	0	1	0									1	1	1	1	0	1	1	1	1	0	1	Pagina municipio	0	80	100	60
364	35	1	2	2022-12-16	2	2	0	3				0	7	77	7	7
365	35	1	2	2022-12-19	4	3	0	3				0	7	77	7	7
366	12	1	2	2022-12-19	4	2	0	3				0	7	77	7	7
367	15	1	2	2022-12-27	3	3	0	3				0	7	77	7	7
368	43	1	2	2022-12-27	4	3	0	3				0	7	77	7	7
369	16	1	2	2022-12-27	4	1	0	3				0	7	77	7	7
370	16	1	2	2022-12-28	3	1	0	3				0	7	77	7	7
371	25	1	2	2022-12-28	2	2	3	1		1	1	13	1	7	0	3	0									2	1	1	1	0	1	1	1	1	0	0		0	60	90	100
500	15	1	4	2022-09-12	1	1	3	1		1	1	2	0	3	1	3	1	30	1	1	1	1	0		0	0	0	0	1	0	1	1	0	0	0	1	difunden quienes están en la puerta	0	60	60	120
[truncated: 204 more columns]
