# Supplementary material for: Progress in providing legal abortion services after law reform: A quantitative study in three provinces of Argentina
Source: PLOS Glob Public Health. 2025 Feb 25;5(2):e0003526. doi: 10.1371/journal.pgph.0003526 (PMC11856314; doi:10.1371/journal.pgph.0003526)
Supplement: S2 Data — (XLS) [file pgph.0003526.s002.xls]

## Sheet: Codebook
	LIBRO DE CODIGOS . BASE INFORMANTESIVE
	Codigos
VARIABLE	DESCRIPCION VARIABLE	Codigo	Descripción
	Número ID entrevista		Numérico
	Entrevistadora	1	Georgina
		2	Mailen
		3	Alejandra
	Fecha y hora de la entrevista	1	Presencial
		2	Videollamada
		3	Llamado teléfonico
	Lugar de la entrevista (solo en casos presenciales)		Abierta
	DURACION		EN MINUTOS
P1.1.SEXO	Sexo entrevistado	1	Mujer
		2	Varón
		3	Otro
		9	Ns/Nc
P1.2.EDAD	Edad		Cantidad de años vividos en números
P1.3.JURISDICCION	Jurisdicción laboral entrevistado	1	PROV. BUENOS AIRES
		2	LA RIOJA
		3	NACIONAL
		4	CHACO
		5	CORDOBA
		6	JUJUY
		7	CABA
		8	MISIONES
		9	MENDOZA
		10	SALTA
		11	NEUQUEN
		12	SANTA FE
		13	LA PAMPA
		14	Chaco y Córdoba
		15	Prov Buenos Aires y Nacional
P1.4.OCUPCODIGO	Principal ocupación entrevistado AGRUPADA	1	Médico/a o personal de salud (con responsabilidad de gestion y/o contacto con usuaria con responsabilidad de gestión
		2	Funcionario/a / asesor de salud nacional
		3	Funcionario/a de salud provincial o municipal
		4	Sociedad civil
		5	Académico/a
		6	Otro/s (especificar)
P1.6.SECTOR ABORTO	Sector laboral del entrevistado que más se vincula con provisión de abortos	1	SECTOR PÚBLICO
		2	SECTOR PRIVADO
		3	OBRAS SOCIALES
		4	TERCER SECTOR (ONG; FUNDACIONES; ETC.)
		5	OTRO (ESPECIFICAR)
		8	NO CORRESPONDE
P1.7.ANTIGUEDAD	Antiguedad en años en la actividad principal del entrevistado	1	MENOS DE 5 AÑOS
		2	ENTRE 5 Y 10 AÑOS
		3	ENTRE 10 Y 15 AÑOS
		4	MÁS DE 15 AÑOS
		8	NO CORRESPONDE
P1.8.1.LEY	Entrevistado recibió capacitación sobre la ley de IVE	1	SI
		0	NO
		8	NO CORRESPONDE
		9	NS/NC
P1.8.2.PROTOCOLO	Entrevistado recibió capacitación sobre protocolos	1	SI
		0	NO
		8	NO CORRESPONDE
		9	NS/NC
P1.8.3.TECNICAS	Entrevistado recibió capacitación sobre técnicas	1	SI
		2	NO
		8	NO CORRESPONDE
		9	NS/NC
P1.8.4.ATENCION	Entrevistado recibió capacitación sobre atención y contención	1	SI
		2	NO
		8	NO CORRESPONDE
		9	NS/NC
P1.8.5.2DOTRI	Entrevistado recibió capacitación sobre 2do trimestre	1	SI
		2	NO
		8	NO CORRESPONDE
		9	NS/NC
P1.8.6.OTRO	Entrevistado recibió capacitación sobre otros temas	1	SI
		2	NO
		8	NO CORRESPONDE
		9	NS/NC
P1.9.PARTICIPAORG	Entrevistado participa de alguna OSC vinculada a aborto	1	SI
		2	NO
		9	NS/NC
P1.10.TIEMPO ORG	Cantidad en años que entrevistado participa de la OSC	1	MENOS DE 5 AÑOS
		2	ENTRE 5 Y 10 AÑOS
		3	ENTRE 10 Y 15 AÑOS
		4	MÁS DE 15 AÑOS
		8	NO CORRESPONDE
		9	NS/NC
P2.1. Nos puede indicar si en su opinión los Hospitales públicos...
P2.1.1	ofrecen amplios días y horarios de atención	1	LA MAYORIA
		2	ALGUNOS
		3	UNOS POCOS
		4	NINGUNO
		9	NS/NC
P2.1.2	garantizan la privacidad	1	LA MAYORIA
		2	ALGUNOS
		3	UNOS POCOS
		4	NINGUNO
		9	NS/NC
P2.1.3	garantizan la confidencialidad	1	LA MAYORIA
		2	ALGUNOS
		3	UNOS POCOS
		4	NINGUNO
		9	NS/NC
P2.1.4	brindan información adecuada sobre la ley de IVE	1	LA MAYORIA
		2	ALGUNOS
		3	UNOS POCOS
		4	NINGUNO
		9	NS/NC
P2.1.5	tienen suficiente personal entrenado en provisión de IVE/ILE	1	LA MAYORIA
		2	ALGUNOS
		3	UNOS POCOS
		4	NINGUNO
		9	NS/NC
P2.1.6	cuentan con equipos interdisciplinarios	1	LA MAYORIA
		2	ALGUNOS
		3	UNOS POCOS
		4	NINGUNO
		9	NS/NC
P2.1.7	disponen de los recursos necesarios (medicación, instrumental, ecografo)	1	LA MAYORIA
		2	ALGUNOS
		3	UNOS POCOS
		4	NINGUNO
		9	NS/NC
P2.1.8	cumplen con el plazo de 10 días para realizar la practica	1	LA MAYORIA
		2	ALGUNOS
		3	UNOS POCOS
		4	NINGUNO
		9	NS/NC
P2.1.9	aplican el protocolo en casos de ILE	1	LA MAYORIA
		2	ALGUNOS
		3	UNOS POCOS
		4	NINGUNO
		9	NS/NC
P2.1.10	realizan abortos de 2° T	1	LA MAYORIA
		2	ALGUNOS
		3	UNOS POCOS
		4	NINGUNO
		9	NS/NC
P2.1.11	aplican protocolo en casos de solicitantes menores de 15 años	1	LA MAYORIA
		2	ALGUNOS
		3	UNOS POCOS
		4	NINGUNO
		9	NS/NC
P2.1.12	solicitan denuncia policial en casos de violación	1	LA MAYORIA
		2	ALGUNOS
		3	UNOS POCOS
		4	NINGUNO
		9	NS/NC
P2.1.13	aplican protocolo en casos de OC	1	LA MAYORIA
		2	ALGUNOS
		3	UNOS POCOS
		4	NINGUNO
		9	NS/NC
P2.1.14	permiten el acceso de grupos o personas anti aborto	1	LA MAYORIA
		2	ALGUNOS
		3	UNOS POCOS
		4	NINGUNO
		9	NS/NC
P2.1.15	requieren a las usuarias que residan en la zona del efector	1	LA MAYORIA
		2	ALGUNOS
		3	UNOS POCOS
		4	NINGUNO
		9	NS/NC
P2.1.16	requieren que las usuarias presenten DNI Argentino	1	LA MAYORIA
		2	ALGUNOS
		3	UNOS POCOS
		4	NINGUNO
		9	NS/NC
P2.1.17	tienen servicios de asesorías o seguimiento post aborto	1	LA MAYORIA
		2	ALGUNOS
		3	UNOS POCOS
		4	NINGUNO
		9	NS/NC
P2.1.18	completan registros estadisticos en tiempo y forma sobre IVE/ILE	1	LA MAYORIA
		2	ALGUNOS
		3	UNOS POCOS
		4	NINGUNO
		9	NS/NC
P2.2	Prinicipal obstaculo para implementar la ley en hospitales	2	No garantizan la privacidad
		4	Aspectos vinculados al cumplimiento de la ley. Ej> falta de difusión del derecho al aborto dentro de los hospitales,desconocimiento de la ley,atenerse a lo que dice la ley, falta de compromiso de los profesionales de hacer cumplir la ley, difundir y hacer cumplir la ley
		5	Falta de personal, de personal sensibilizado, falta de médicos, falta de ginecólogos, falta de entrenamiento de todo el personal, falta de anestecistas.
		6	Barreras actitudinales, religiosidad de los ginecólogos,perspectiva patriarcal (adolescentes), ideológico, derecho y uso de la objeción de conciencia
		7	Faltade recursos, de ecógrafos, de presupuesto, de insumos, espacio edilicio, señalización, de infraestructura para urgencias
		8	El estigma y persecución a los garante (profesionales). Hostigamiento y maltrato a quienes rompen con el MMH. Persecución politica interna.
		9	Accesibilidad. Barreras de acceso y prácticas desalentadoras (por parte del personal administrativo),
		10	No hacen interrupciones de 2do. trimestre. Oferta de servicios del 2do.trimestre
		11	Problemas de organización/ funcionamiento. Ej> sistema de referencia y contrareferencia. Límites arbitrarios de edad gestacional. La ruta de atención. Falta de adaptación a la demanda.
		12	Falta o débil compromiso político de las autoridades sanitarias, la falta de fortalecimiento político de los efectores
		29	No hay obstaculos
		19	Otros
P2.3 Nos puede indicar si los Centros de Salud...
P2.3.1	ofrecen amplios días y horarios de atención	1	LA MAYORIA
		2	ALGUNOS
		3	UNOS POCOS
		4	NINGUNO
		9	NS/NC
P2.3.2	garantizan privacidad a las usuarias	1	LA MAYORIA
		2	ALGUNOS
		3	UNOS POCOS
		4	NINGUNO
		9	NS/NC
P2.3.3	garantizan confidencialidad a las usuarias	1	LA MAYORIA
		2	ALGUNOS
		3	UNOS POCOS
		4	NINGUNO
		9	NS/NC
P2.3.4	brindan información adecuada sobre la ley	1	LA MAYORIA
		2	ALGUNOS
		3	UNOS POCOS
		4	NINGUNO
		9	NS/NC
P2.3.5	tienen suficiente personal entrenado para IVE/ILE	1	LA MAYORIA
		2	ALGUNOS
		3	UNOS POCOS
		4	NINGUNO
		9	NS/NC
P2.3.6	cuentan con equipos interdisciplinarios	1	LA MAYORIA
		2	ALGUNOS
		3	UNOS POCOS
		4	NINGUNO
		9	NS/NC
P2.3.7	disponen de los recursos necesarios (medicación, ecografo)	1	LA MAYORIA
		2	ALGUNOS
		3	UNOS POCOS
		4	NINGUNO
		9	NS/NC
P2.3.8	Derivan a solicitantes con embarazos de >14 semanas	1	LA MAYORIA
		2	ALGUNOS
		3	UNOS POCOS
		4	NINGUNO
		9	NS/NC
P2.3.9	aplican protocolo en casos de solicitantes menores de 15 años	1	LA MAYORIA
		2	ALGUNOS
		3	UNOS POCOS
		4	NINGUNO
		9	NS/NC
P2.3.10	solicitan denuncia policial en casos de violación	1	LA MAYORIA
		2	ALGUNOS
		3	UNOS POCOS
		4	NINGUNO
		9	NS/NC
P2.3.11	aplican protocolo en casos de falta de personal por OC	1	LA MAYORIA
		2	ALGUNOS
		3	UNOS POCOS
		4	NINGUNO
		9	NS/NC
P2.3.12	priorizan la atención a usuarias de la zona	1	LA MAYORIA
		2	ALGUNOS
		3	UNOS POCOS
		4	NINGUNO
		9	NS/NC
P2.3.13	requieren que las usuarias tengan DNI argentino	1	LA MAYORIA
		2	ALGUNOS
		3	UNOS POCOS
		4	NINGUNO
		9	NS/NC
P2.3.14	tienen servicios de asesoría o seguimiento post aborto	1	LA MAYORIA
		2	ALGUNOS
		3	UNOS POCOS
		4	NINGUNO
		9	NS/NC
P2.3.15	completan registros estadisticos en tiempo y forma sobre IVE/ILE	1	LA MAYORIA
		2	ALGUNOS
		3	UNOS POCOS
		4	NINGUNO
		9	NS/NC
P2.3.16	permiten el acceso de grupos o personas anti aborto	1	LA MAYORIA
		2	ALGUNOS
		3	UNOS POCOS
		4	NINGUNO
		9	NS/NC
P2.3.17	cumplen con el plazo de realización de la práctica antes de los 10 días de ser solicitada	1	LA MAYORIA
		2	ALGUNOS
		3	UNOS POCOS
		4	NINGUNO
		9	NS/NC
P2.4	Principal obstaculo para implementar la ley en CS	4	Aspectos vinculados al cumplimiento de la ley. Ej> falta de difusión del derecho al aborto dentro de los hospitales,desconocimiento de la ley,atenerse a lo que dice la ley, falta de compromiso de los profesionales de hacer cumplir la ley, difundir y hacer cumplir la ley
		5	Falta de personal, de personal sensibilizado, falta de médicos, falta de ginecólogos, falta de entrenamiento de todo el personal, falta de anestecistas.
		6	Barreras actitudinales, religiosidad de los ginecólogos,perspectiva patriarcal (adolescentes), ideológico, derecho y uso de la objeción de conciencia
		7	Faltade recursos, de ecógrafos, de presupuesto, de insumos, espacio edilicio, señalización, de infraestructura para urgencias
		8	El estigma y persecución a los garante (profesionales). Hostigamiento y maltrato a quienes rompen con el MMH. Persecución politica interna.
		11	Falta de responsabilidad institucional dentro de los efectores
		12	Falta y débil compromiso político de las autoridades sanitarias, Politicas municipales que van en contra u obstruyen la ley
		29	No hay obstaculos
		19	Otros
P2.5 Pensando en los profesionales de la salud, nos puede indicar si....
P2.5.1	ofrecen información comprensible a usuarias de acuerdo a la ley	1	LA MAYORIA
		2	ALGUNOS
		3	UNOS POCOS
		4	NINGUNO
		9	NS/NC
P2.5.2	responden a todas las dudas y consultas de las solicitantes	1	LA MAYORIA
		2	ALGUNOS
		3	UNOS POCOS
		4	NINGUNO
		9	NS/NC
P2.5.3	brindan un trato digno y empático a las usuarias	1	LA MAYORIA
		2	ALGUNOS
		3	UNOS POCOS
		4	NINGUNO
		9	NS/NC
P2.5.4	están informados sobre la ley de IVE en relación a los plazos	1	LA MAYORIA
		2	ALGUNOS
		3	UNOS POCOS
		4	NINGUNO
		9	NS/NC
P2.5.5	garantizan privacidad a las usuarias	1	LA MAYORIA
		2	ALGUNOS
		3	UNOS POCOS
		4	NINGUNO
		9	NS/NC
P2.5.6	garantizan confidencialidad a las usuarias	1	LA MAYORIA
		2	ALGUNOS
		3	UNOS POCOS
		4	NINGUNO
		9	NS/NC
P2.5.7	cumplen con el plazo de realización de la práctica dentro de los 10 días	1	LA MAYORIA
		2	ALGUNOS
		3	UNOS POCOS
		4	NINGUNO
		9	NS/NC
P2.5.8	tratan de persuadir u obstaculizar la realización de IVE/ILE	1	LA MAYORIA
		2	ALGUNOS
		3	UNOS POCOS
		4	NINGUNO
		9	NS/NC
P2.5.9	solicitan denuncia policial en casos de violación	1	LA MAYORIA
		2	ALGUNOS
		3	UNOS POCOS
		4	NINGUNO
		9	NS/NC
P2.5.10	aplican protocolo en casos en casos de solicitantes menores de 15 años	1	LA MAYORIA
		2	ALGUNOS
		3	UNOS POCOS
		4	NINGUNO
		9	NS/NC
P2.5.11	requieren que la usuaria adolescente sea acompañada de un adulto	1	LA MAYORIA
		2	ALGUNOS
		3	UNOS POCOS
		4	NINGUNO
		9	NS/NC
P2.5.12	se declaran OC	1	LA MAYORIA
		2	ALGUNOS
		3	UNOS POCOS
		4	NINGUNO
P2.5.13	no quieren realizar la practica por temor a la condena social	1	LA MAYORIA
		2	ALGUNOS
		3	UNOS POCOS
		4	NINGUNO
P2.5.14	asesoran sobre anticoncepción post aborto	1	LA MAYORIA
		2	ALGUNOS
		3	UNOS POCOS
		4	NINGUNO
P2.5.15	piden que las solicitantes argumenten sus razones en casos de <14 semanas	1	LA MAYORIA
		2	ALGUNOS
		3	UNOS POCOS
		4	NINGUNO
P2.5.16	deniegan u obstaculizan el acceso a usuarias que se realizaron aborto/s previamente	1	LA MAYORIA
		2	ALGUNOS
		3	UNOS POCOS
		4	NINGUNO
P2.6	Principal obstáculo para implementar la ley en relación a los PS	1	Falta de transparencia activa (que los profesionales informen sobre las opciones de las usuarias), deber de informar
		3	Falta de empatía con las mujeres, falta de trato digno
		4	Desconocimiento de la ley, de las responsabilidades
		5	Falta de profesionales especializados, de médicos formados, de formación, de actualización. Formación médica biogicista. Falta de formación sobre el aborto en las carreras de medicina
		6	La perspectiva patriarcal. No estar adaptados a las nuevas normativas y a los cambios sociales.Creencias y prejuicios religiosos.Resistencias ideológicas
		7	Falta de insumos
		8	Persuadir u obstaculizar realizacion de IVE /ILE
		12	Objetores de conciencia. Habilitar objeción de conciencia parcial, muchas tienen objeción que sea de 2do trimestre unicamente
		13	No quieren realizar la práctica, no quieren realizar la práctica por miedo al estigma, la condena social, el miedo a acciones legales
		14	Falta de garantía político-institucional para los profesionales. Falta de cumplimiento de la responsabilidad institucional
		29	No hay obstáculos
		19	otros
P2.7 Ahora pensando en las usuarias, nos podría indicar si...
P2.7.1	conocen los derechos que otorga la ley de IVE	1	LA MAYORIA
		2	ALGUNAS
		3	UNAS POCOS
		4	NINGUNA
		9	NS/NC
P2.7.2	realizan la primera consulta con embarazos de 2°T	1	LA MAYORIA
		2	ALGUNAS
		3	UNAS POCOS
		4	NINGUNA
		9	NS/NC
P2.7.3	realizan la consulta totalmente decididas a interrumpir el embarazo	1	LA MAYORIA
		2	ALGUNAS
		3	UNAS POCOS
		4	NINGUNA
		9	NS/NC
P2.7.4	asisten al servicio acompañadas de pareja o familiar	1	LA MAYORIA
		2	ALGUNAS
		3	UNAS POCOS
		4	NINGUNA
		9	NS/NC
P2.7.5	expresan temor a tener consecuencias en su salud	1	LA MAYORIA
		2	ALGUNAS
		3	UNAS POCOS
		4	NINGUNA
		9	NS/NC
P2.7.6	expresan temor a tener consecuencias en su fertilidad	1	LA MAYORIA
		2	ALGUNAS
		3	UNAS POCOS
		4	NINGUNA
		9	NS/NC
P2.7.7	expresan temor al estigma social	1	LA MAYORIA
		2	ALGUNAS
		3	UNAS POCOS
		4	NINGUNA
		9	NS/NC
P2.7.8	indican haber usado anticoncepción cuando quedaron embarazadas	1	LA MAYORIA
		2	ALGUNAS
		3	UNAS POCOS
		4	NINGUNA
		9	NS/NC
P2.7.9	expresan dificultades para comprar misoprostol cuando no hay disponibilidad en el efector	1	LA MAYORIA
		2	ALGUNAS
		3	UNAS POCOS
		4	NINGUNA
		9	NS/NC
P2.7.10	deben trasladarse a otra provincia o localidad para acceder a un servicio de IVE/ILE	1	LA MAYORIA
		2	ALGUNAS
		3	UNAS POCOS
		4	NINGUNA
		9	NS/NC
P2.8	Principal obstaculo que encuentran las usuarias	1	No conocoen los derechos que otorga la ley
		2	Demoran la consulta
		3	No conocen los efectores. Desconocimiento de cómo acceder.
		4	Falta de centros, falta de disponibilidad, de bocas de acceso
		5	Falta de médicos, de recursos humanos
		6	Falta de información previa (en general). Falta de educación e información en la escuela.Falta de difusión
		7	Temor a ser señaladas y reconocidas. La condena social, la culpa,la angustia. Connotación negativa sobre el aborto.
		8	Dificultades en el uso del mac, ya sea porque son caros o no les dan el que quieren, o porque lo usan mal.
		10	Deben trasladarse a otra pcia o localidad para acceder a un servicio de IVE/ILE
		29	No hay obstáculos
		11	otros
P3.1 Nos puede indicar que tan de acuerdo está con las siguientes afirmaciones sobre el rol de Ministerio de Salud Nacional...
P3.1.1	cumple con la provisión de la medicación a todas las provincias	1	MUY DE ACUERDO
		2	DE ACUERDO
		3	EN DESACUERDO
		4	MUY EN DESACUERDO
		9	NS/NC
P3.1.2	realiza cursos de capacitación y actualización sobre IVE/ILE para el personal de salud	1	MUY DE ACUERDO
		2	DE ACUERDO
		3	EN DESACUERDO
		4	MUY EN DESACUERDO
		9	NS/NC
P3.1.3	Los cursos ofrecidos por el MSN son suficientes y de calidad	1	MUY DE ACUERDO
		2	DE ACUERDO
		3	EN DESACUERDO
		4	MUY EN DESACUERDO
		9	NS/NC
P3.1.4	provee material informativo y de difusión sobre IVE/ILE a las provincias	1	MUY DE ACUERDO
		2	DE ACUERDO
		3	EN DESACUERDO
		4	MUY EN DESACUERDO
		9	NS/NC
P3.1.5	realiza campañas de comunicación efectivas sobre los derechos y responsabilidades establecidas en la ley de IVE	1	MUY DE ACUERDO
		2	DE ACUERDO
		3	EN DESACUERDO
		4	MUY EN DESACUERDO
		9	NS/NC
P3.1.6	La línea 0800 responde adecuadamente las consultas sobre IVE/LE	1	MUY DE ACUERDO
		2	DE ACUERDO
		3	EN DESACUERDO
		4	MUY EN DESACUERDO
		9	NS/NC
P3.1.7	recolecta y sistematiza información estadistica sobre aborto	1	MUY DE ACUERDO
		2	DE ACUERDO
		3	EN DESACUERDO
		4	MUY EN DESACUERDO
		9	NS/NC
P3.2 Pensando en los gobiernos y ministerios de salud provinciales...
P3.2FILTRO	Controla por quienes responden el set de preguntas 3.2. por solo una provincia	1	responde por una provincia y los codigos son 1 muy de acuerdo , 2 de acuerdo, etc
		0	Responde pregunta original
P3.2.1	facilitan la aplicación de la ley de IVE	1	LA MAYORIA
		2	ALGUNOS
		3	UNOS POCOS
		4	NINGUNO
		9	NS/NC
P3.2.2	proveen la medicación a los efectores	1	LA MAYORIA
		2	ALGUNOS
		3	UNOS POCOS
		4	NINGUNO
		9	NS/NC
P3.2.3	realizan campañas de comunicación específicas sobre IVE	1	LA MAYORIA
		2	ALGUNOS
		3	UNOS POCOS
		4	NINGUNO
		9	NS/NC
P3.2.4	realizan cursos de capacitación y actualización sobre IVE e ILE para el personal de salud	1	LA MAYORIA
		2	ALGUNOS
		3	UNOS POCOS
		4	NINGUNO
		9	NS/NC
P3.2.5	recolectan estadisticas sobre la cantidad de abortos realizados y caracteristicas de las usuarias	1	LA MAYORIA
		2	ALGUNOS
		3	UNOS POCOS
		4	NINGUNO
		9	NS/NC
P3.2.6	cuentan con el apoyo del gobierno nacional para aplicar la ley	1	LA MAYORIA
		2	ALGUNOS
		3	UNOS POCOS
		4	NINGUNO
		9	NS/NC
P3.2.FILTRO	INDICA SI EL SET DE PREGUNTAS 3.2. RESPONDE POR UNA PROV O REGION	1	SI
		0	No
	En caso de ser Si, las categorias se interpretan como 3.1.
P3.3 Si tuviera que elegir las 3 provincias que mejor garantizan el acceso a IVE/ILE...
P3.3.1	1er provincia elegida	1	PROV. DE BUENOS AIRES
		2	LA RIOJA
		3	ENTRE RIOS
		4	CHACO
		5	CORDOBA
		6	JUJUY
		7	CABA
		8	MISIONES
		9	MENDOZA
		10	SALTA
		11	NEUQUEN
		12	SANTA FE
		13	LA PAMPA
		14	CHUBUT
		15	TUCUMAN
		16	SAN LUIS
		17	RIO NEGRO
		18	SANTIAGO DEL ESTERO
		19	SAN JUAN
		20	CORRIENTES
		21	FORMOSA
		22	CATAMARCA
		23	SANTA CRUZ
		99	NS/NC
P3.3.2	2da provincia elegida		IDEM p3.2.1
P3.3.3	3er provincia elegida		IDEM p3.2.1
P3.4	Razones de la selección de las 3 provincias/jurisdicciones elegidas		ABIERTA
P3.5	3 provincias/jurisdicciones con mayores dificultades en implementar la ley	1	PROV. DE BUENOS AIRES
		2	LA RIOJA
		3	ENTRE RIOS
		4	CHACO
		5	CORDOBA
		6	JUJUY
		7	CABA
		8	MISIONES
		9	MENDOZA
		10	SALTA
		11	NEUQUEN
		12	SANTA FE
		13	LA PAMPA
		14	CHUBUT
		15	TUCUMAN
		16	SAN LUIS
		17	RIO NEGRO
		18	SANTIAGO DEL ESTERO
		19	SAN JUAN
		20	CORRIENTES
		21	FORMOSA
		22	CATAMARCA
		23	SANTA CRUZ
		99	NS/NC
P3.6	Razones de la selección de las 3 provincias/jurisdicciones elegidas		ABIERTA
P4.1	Provincia de residencia o de conocimiento mayor del entrevistado	1	PROV. BUENOS AIRES
		2	LA RIOJA
		4	CHACO
		5	CORDOBA
		6	JUJUY
		7	CABA
		8	MISIONES
		9	MENDOZA
		11	NEUQUEN
		12	SANTA FE
		13	LA PAMPA
P4.2	Implementación de la ley en la provincia declarada en 4.1 en relación al resto de las provincias	1	MEJOR
		2	IGUAL
		3	PEOR
		9	NS/NC
P4.3	Existencia de disparidad en el interior de la provincia/jurisdicción declarada en 4.2 en relación a la ciudad principal	1	SI
		2	NO
		9	NS/NC
P4.4 En qué aspectos considera que es desigual la implementación de la ley de IVE...
P4.4.1	Hay más o menos servicios que proveen IVE/ILE	1	MENOR
		2	MAYOR
		3	IGUAL
		9	NS/NC
		8	NO CORRESPONDE / NO APLICA (código 2 o 9 en P4.3)
P4.4.2	Hay mayor o menor cantidad de profesionales que garantizan IVE/ILE	1	MENOR
		2	MAYOR
		3	IGUAL
		9	NS/NC
		8	NO CORRESPONDE / NO APLICA (código 2 o 9 en P4.3)
P4.4.3	Hay mayor o menor acceso a la medicación para realizar abortos	1	MENOR
		2	MAYOR
		3	IGUAL
		9	NS/NC
		8	NO CORRESPONDE / NO APLICA (código 2 o 9 en P4.3)
P4.4.4	Hay más o menos profesionales declarados OC	1	MENOR
		2	MAYOR
		3	IGUAL
		9	NS/NC
		8	NO CORRESPONDE / NO APLICA (código 2 o 9 en P4.3)
P4.4.5	Se les exige con mayor o menor frecuencia a las usuarias causales no establecidas en la ley	1	MENOR
		2	MAYOR
		3	IGUAL
		9	NS/NC
		8	NO CORRESPONDE / NO APLICA (código 2 o 9 en P4.3)
P4.4.6	Hay mayor o menor estigma social hacia las mujeres que deciden abortar	1	MENOR
		2	MAYOR
		3	IGUAL
		9	NS/NC
		8	NO CORRESPONDE / NO APLICA (código 2 o 9 en P4.3)
P4.4.7	Hay mayor o menor acceso a servicios de abortos de 2° T	1	MENOR
		2	MAYOR
		3	IGUAL
		9	NS/NC
		8	NO CORRESPONDE / NO APLICA (código 2 o 9 en P4.3)
P4.5	Puntaje del 1 al 10 sobre la actual implementación de la ley en la provincia declarada en 4. 1	1 al 10	Puntajes
		99	NS/NC
P4.6 Y que puntaje le daría a las siguientes caracteristicas
P4.6.1	Cantidad de servicios que proveen ILE/IVE	1 al 10	Puntajes
		99	NS/NC
P4.6.2	Cantidad de personal capacitado en la provisión de IVE/ILE	1 al 10	Puntajes
		99	NS/NC
P4.6.3	Acceso a la medicación para realizar abortos	1 al 10	Puntajes
		99	NS/NC
P4.6.4	Acceso a servicios de abortos para embarazos de 2°T	1 al 10	Puntajes
		99	NS/NC
P5.1 Según su experiencia nos puede indicar si los gobiernos municipales de PBA
P5.1.1	Facilitan la aplicación de la ley de IVE	1	LA MAYORÍA
		2	ALGUNOS
		3	UNOS POCOS
		4	NINGUNO
		8	NO CORRESPONDE / NO APLICA (no es PROVINCIA BS.AS.)
		99	NS/NC
P5.1.2	Obstruyen la aplicación de la ley de IVE	1	LA MAYORÍA
		2	ALGUNOS
		3	UNOS POCOS
		4	NINGUNO
		8	NO CORRESPONDE / NO APLICA (no es PROVINCIA BS.AS.)
		99	NS/NC
P5.1.3	Proveen recursos a los CAPS para la correcta implementación de la ley	1	LA MAYORÍA
		2	ALGUNOS
		3	UNOS POCOS
		4	NINGUNO
		8	NO CORRESPONDE / NO APLICA (no es PROVINCIA BS.AS.)
		99	NS/NC
P5.1.4	Proveen entrenamiento y actualización sobre IVE/ILE para el personal de salud	1	LA MAYORÍA
		2	ALGUNOS
		3	UNOS POCOS
		4	NINGUNO
		8	NO CORRESPONDE / NO APLICA (no es PROVINCIA BS.AS.)
		99	NS/NC
P5.1.5	Cuentan con un área dedicada a las gestiones relacionadas al cumplimiento de la ley de IVE	1	LA MAYORÍA
		2	ALGUNOS
		3	UNOS POCOS
		4	NINGUNO
		8	NO CORRESPONDE / NO APLICA (no es PROVINCIA BS.AS.)
		99	NS/NC
P5.1.6	Recolectan estadisticas y datos sociodemograficos sobre la cantidad de abortos realizados	1	LA MAYORÍA
		2	ALGUNOS
		3	UNOS POCOS
		4	NINGUNO
		8	NO CORRESPONDE / NO APLICA (no es PROVINCIA BS.AS.)
		99	NS/NC
P5.1.7	Cuentan con un área que sistematiza y centraliza los registros estadisticos sobre aborto	1	LA MAYORÍA
		2	ALGUNOS
		3	UNOS POCOS
		4	NINGUNO
		8	NO CORRESPONDE / NO APLICA (no es PROVINCIA BS.AS.)
		99	NS/NC
P5.1.8	Cuentan con el apoyo del gobierno provincial para aplicar la ley de IVE	1	LA MAYORÍA
		2	ALGUNOS
		3	UNOS POCOS
		4	NINGUNO
		8	NO CORRESPONDE / NO APLICA (no es PROVINCIA BS.AS.)
		99	NS/NC
P5.1.9	Realizan campañas de difusión sobre el derecho a la IVE	1	LA MAYORÍA
		2	ALGUNOS
		3	UNOS POCOS
		4	NINGUNO
		8	NO CORRESPONDE / NO APLICA (no es PROVINCIA BS.AS.)
		99	NS/NC
P5.2 Si tuviera que elegir 3 municipios de PBA que mejor garantizan el acceso a IVE/ILE...
P5.2.1	1er municipio elegido		Ver listado en solapa anexa
P5.2.2	2do municipio elegido
P5.2.3	3er municipio elegido
P5.4 Si tuviera que indicar los 3 municipios con mayores dificultades en implementar la ley...
P5.4.1	1er municipio indicado
P5.4.2	2DO municipio indicado
P5.4.3	3er municipio indicado
P5.5	Razones por las cuales indicó los municipios con mayores dificultades		ABIERTA (AGREGAR CODIFICACIÓN DE AEP)
P6.1 Nos puede indicar si las OSC que usted conoce...
P6.1.A	Realizan accciones de difusión y promoción sobre el derecho a la IVE/ILE	1	LA MAYORIA
		2	ALGUNAS
		3	UNOS POCAS
		4	NINGUNA
		8	NO CORRESPONDE
		9	NS/NC
P6.1.B	Brindan información actualizada sobre servicios de IVE/ILE	1	LA MAYORIA
		2	ALGUNAS
		3	UNOS POCAS
		4	NINGUNA
		8	NO CORRESPONDE
		9	NS/NC
P6.1.C	Acompañan a las usuarias que consultan por la IVE	1	LA MAYORIA
		2	ALGUNAS
		3	UNOS POCAS
		4	NINGUNA
		8	NO CORRESPONDE
		9	NS/NC
P6.1.D	Entregan gratuitamente Misoprostol o Mifepristona a usuarias que no pueden adquirirlo	1	LA MAYORIA
		2	ALGUNAS
		3	UNOS POCAS
		4	NINGUNA
		8	NO CORRESPONDE
		9	NS/NC
P6.1.E	Realizan acciones para visibilizar la falta de cumplimiento de la ley	1	LA MAYORIA
		2	ALGUNAS
		3	UNOS POCAS
		4	NINGUNA
		8	NO CORRESPONDE
		9	NS/NC
P6.1.F	Realizan acciones para obstaculizar la aplicación de la ley	1	LA MAYORIA
		2	ALGUNAS
		3	UNOS POCAS
		4	NINGUNA
		8	NO CORRESPONDE
		9	NS/NC
P6.1.G	Ofrecen espacios y programas de formación y actualización sobre aborto	1	LA MAYORIA
		2	ALGUNAS
		3	UNOS POCAS
		4	NINGUNA
		8	NO CORRESPONDE
		9	NS/NC
P7.1	Impacto de la pandemia en la provisión y acceso a servicios de IVE/ILE según semestre 2021	1	FUE MAYOR DURANTE EL PRIMER SEMESTRE
		2	FUE MAYOR DURANTE EL SEGUNDO SEMESTRE
		3	FUE MAS O MENOS IGUAL A LO LARGO DEL AÑO
		4	NO HUBO IMPACTO
		9	NS/NC
P7.2 Qué consecuencias tuvo la pandemia en la provisión y acceso a los servicios de IVE/ILE durante el 2021...
P7.2.1	Demoró la implementación de la ley en los servicios	1	SI
		0	NO
		8	NO CORRESPONDE
		9	NS/NC
P7.2.2	Se restringió el acceso al servicio de IVE	1	SI
		0	NO
		8	NO CORRESPONDE
		9	NS/NC
P7.2.3	Se limitaron los recursos destinados a IVE	1	SI
		0	NO
		8	NO CORRESPONDE
		9	NS/NC
P7.2.4	Afectó la disponibilidad de profesionales de la salud	1	SI
		0	NO
		8	NO CORRESPONDE
		9	NS/NC
P7.2.5	Demoró la consulta de las usuarias por miedo a la pandemia	1	SI
		0	NO
		8	NO CORRESPONDE
		9	NS/NC
P7.3	Cual de los niveles de atención se vió más afectado para garantizar abortos durante el 2021	1	PRIMER NIVEL DE ATENCIÓN
		2	SEGUNDO NIVEL DE ATENCIÓN
		3	AMBOS SE VIERON AFECTADOS POR IGUAL
		8	NO CORRESPONDE
		9	NS/NC
P7.4	PREGUNTA ELIMINADA
P7.5	Cambios observados en la provisión y acceso en 2022 en relación al 2021	1	Mejorando,( sin especificar). Mejor calidad, mejor organización
		2	Mayor sensibilización. Mayor información sobre derechos
		3	Mayor acceso (sin especificar)
		4	Mayor disponibilidad de servicios, aumentó la oferta, aumentó la provisión de abortos, se reabrieron servicios
		5	Mayor disponibilidad de recursos: medicación, mifepristona, combi pack, ameu
		6	Se estabilizaron, reorganizaron los equipos
		7	Se mejoró la captación de adolescentes. Llegan gestantes más chicas
		29	No hay mejoras
		9	Otros
		99	NS/NC
P8.1 Tiene alguna sugerencia para mejorar el acceso y provisión de servicios de IVE/ILE en los Hospitales...
P8.1.1	Aumentar la cantidad de servicios adecuados	1	SI ESPONTANEA
		2	SI LEIDA
		3	NO
		9	NS/NC
P8.1.2	Aumentar la cantidad de servicios para abortos de 2°T	1	SI ESPONTANEA
		2	SI LEIDA
		3	NO
		9	NS/NC
P8.1.3	Aumentar la cantidad de profesionales que proveen abortos	1	SI ESPONTANEA
		2	SI LEIDA
		3	NO
		9	NS/NC
P8.1.4	Proveer de mayor cantidad de Misoprostol a los servicios	1	SI ESPONTANEA
		2	SI LEIDA
		3	NO
		9	NS/NC
P8.1.5	Proveer de mayores recursos e instrumental a los servicios	1	SI ESPONTANEA
		2	SI LEIDA
		3	NO
		9	NS/NC
P8.1.6	Realizar cursos de sensibilización para el personal de salud	1	SI ESPONTANEA
		2	SI LEIDA
		3	NO
		9	NS/NC
P8.1.7	Aumentar la oferta de espacios de actualización y entrenamiento del personal de salud sobre aborto	1	SI ESPONTANEA
		2	SI LEIDA
		3	NO
		9	NS/NC
P8.1.8	Realizar un registro de OC a nivel nacional y/o provincial	1	SI ESPONTANEA
		2	SI LEIDA
		3	NO
		9	NS/NC
P8.1.9	Realizar campañas de difusión de información más efectivas	1	SI ESPONTANEA
		2	SI LEIDA
		3	NO
		9	NS/NC
P8.1.10	Mejorar el acceso a la información sobre el derecho a la IVE por parte de las usuarias	1	SI ESPONTANEA
		2	SI LEIDA
		3	NO
		9	NS/NC
P8.1.11	Otras (especificar)		ABIERTA (VER CODIFICACIÓN DE AEP)
P8.2	Sugerencias para mejorar el acceso y provisión en CS	1	Más profesionales.
		2	Incorporar otros perfiles profesionales: obstétricas, enfermeras, equipos interdisciplinarios, equipos con experticia en escuchar a las mujeres
		3	Más capacitación, sensibilización, capacitación permanente, capacitación en asistolia y en 2do. Trimestre
		4	Abordar los efectos de practicar abortos de 2° trimestre (muy avanzados) en la subjetividad de los profesionales de la salud. Ocuparse de su salud emocional
		5	Formar a todos los profesionales en el tema de aborto
		6	Abrir otros canales de comunicación (video llamada,turnos virtuales, whatsup) , derivar por el 0800
		7	Más difusión, información
		8	Mejorar referencia y contrareferencia, derivaciones en casos de ILE
		10	Aumentar la cantidad de servicios de IVE/ILE
		9	Otros
P8.3	Puntaje sobre la implementación de la ley de IVE a nivel nacional	1 A 10	Puntaje
		99	NS/NC
P8.4 Y que puntaje le daría a las siguientes características
P8.4.1	Cantidad de servicios que proveen IVE/ILE	1 A 10	Puntaje
		99	NS/NC
P8.4.2	Calidad de la atención que recibe la usuaria	1 A 10	Puntaje
		99	NS/NC
P8.4.3	Cantidad de personal capacitado en la provisión de IVE/ILE	1 A 10	Puntaje
		99	NS/NC
P8.4.4	Acceso a la medicación para realizar abortos	1 A 10	Puntaje
		99	NS/NC
P8.4.5	Acceso a servicios de abortos para embarazos de 2°T	1 A 10	Puntaje
		99	NS/NC
P8.5	Sugerencias adicionales sobre como mejorar la provisión y acceso a los servicios de IVE/ILE		ABIERTA (VER CODIFICACIÓN DE AEP)

## Sheet: Data
NUMERO	ENTREVISTADORA	FECHA	MODALIDAD	LUGAR DE ENTREVISTA	C8-DURACION	P1.1.SEXO	P1.2.EDAD	P1.3.JURISDICCION	P1.4OCUPCODIGO	P1.5.SECTOR	P1.6.SECTORABORTO	P1.7.ANTIGUEDAD	P1.8.1.LEY	P1.8.2.PROTOCOLO	P1.8.3.TECNICAS	P1.8.4.ATENCION	P1.8.5.2DOTRI	P1.8.6.OTRO	P1.9.PARTICIPAORG	P1.10.TIEMPO ORG	P2.1.1	P2.1.2	P2.1.3	P2.1.4	P2.1.5	P2.1.6	P2.1.7	P2.1.8	P2.1.9	P2.1.10	P2.1.11	P2.1.12	P2.1.13	P2.1.14	P2.1.15	P2.1.16	P2.1.17	P2.1.18	P2.2.A	p2.2.B	P2.3.1	P2.3.2	P2.3.3	P2.3.4	P2.3.5	P2.3.6	P2.3.7	P2.3.8	P2.3.9
1	1	2022-07-14	2		60	1	34	4	4	8	8	8	8	8	8	8	8	8	1	1	4	3	3	3	3	2	2	1	2	3	3	4	3	2	3	4	1	9	4	5	4	4	4	3	4	3	3	3	3
2	1	2022-07-19	2		37	1	45	9	5	8	8	8	8	8	8	8	8	8	1	4	2	3	1	2	2	2	3	2	3	3	3	3	2	2	2	3	4	3	4		3	3	2	2	3	3	2	1	2
3	1	2022-08-21	2		30	1	65	7	5	8	8	8	8	8	8	8	8	8	1	3	2	3	2	2	3	3	3	3	3	3	3	2	3	3	2	9	2	2	12		2	2	2	2	3	3	3	2	3
4	1	2022-08-08	2		60	1	30	1	3	8	8	8	8	8	8	8	8	8	2	8	1	1	1	1	2	1	1	1	2	3	2	4	1	4	1	4	1	1	6	5	1	1	1	1	3	1	1	2	1
5	1	2022-08-09	1		65	1	54	1	3	8	8	8	8	8	8	8	8	8	2	8	1	1	1	1	4	1	2	1	2	1	1	4	2	4	2	4	1	1	5		2	1	1	2	3	1	2	1	1
6	1	2022-08-10	2		80	1	48	1	1	1	1	1	1	1	1	1	1	0	2	8	3	1	1	1	2	1	1	1	1	1	1	4	1	4	1	2	1	1	5		3	1	1	2	3	3	1	1	3
7	1	2022-08-10	2		50	1	43	1	3	8	8	2	1	1	1	1	1	1	2	8	3	3	1	3	3	1	1	1	2	3	3	4	1	4	4	4	1	1	5		2	2	2	1	2	4	2	1	2
8	1	2022-08-11	2		75	1	49	1	3	8	8	8	8	8	8	8	8	8	2	8	2	1	1	2	2	1	1	1	2	1	1	4	1	4	4	4	1	1	6		3	1	1	1	2	1	1	1	1
9	1	2022-08-18	2		50	1	54	1	3	8	8	8	8	8	8	8	8	8	2	8	2	2	2	1	2	1	2	1	3	3	2	4	2	4	4	4	1	1	5		3	1	1	1	3	2	2	1	2
10	1	2022-08-19	2		45	1	40	1	3	8	8	2	1	1	1	1	0	1	2	8	3	1	1	1	3	1	2	1	2	3	1	4	1	4	2	4	1	1	10	5	3	1	1	2	2	2	3	1	1
11	1	2022-08-19	2		45	1	59	1	3	1	1	4	1	1	1	1	1	0	2	8	2	1	1	1	2	1	1	1	1	2	1	1	1	9	4	4	1	1	6		3	1	1	1	2	2	3	1	1
12	1	2022-09-01	2			1	37	4	1	1	1	3	1	1	1	1	0	0	2	8	2	1	2	1	3	3	1	1	1	3	1	4	2	4	4	4	1	2	4	19	3	1	2	3	3	4	4	1	2
15	1	2022-09-20	2		35	2	51	4	1	1	1	4	1	1	1	1	0	0	2	8	3	1	1	1	3	2	2	1	2	9	9	4	1	4	4	4	1	9	5		3	1	1	1	3	3	2	1	1
16	1	2022-09-20	2		45	2	37	4	1	1	1	1	9	9	9	9	9	9	2	8	3	1	1	1	3	4	4	9	9	4	1	1	4	4	4	4	4	4	4		4	4	4	4	4	4	4	4	4
17	1	2022-09-28	2		40	1	44	1	3	8	8	3	1	1	1	1	1	0	2	8	1	1	1	1	3	2	2	1	1	3	3	4	1	4	2	4	1	1	11		3	1	1	1	3	2	2	1	1
18	1	2022-09-20	2		46	1	46	4	1	1	1	1	1	1	1	1	0	0	2	8	1	1	1	1	2	1	1	3	9	9	1	1	9	4	1	9	1	9	5		9	9	9	9	9	9	9	9	9
19	1	2022-10-11	2		50	1	43	2	1	1	1	3	1	1	1	1	1	0	2	8	3	3	3	3	3	4	3	3	4	4	4	4	4	4	4	4	4	4	5	9	1	1	1	1	2	4	2	2	2
20	1	2022-10-18	2		60	2	56	2	1	6	1	4	1	0	0	0	0	0	2	8	3	1	1	1	3	4	1	1	1	4	1	4	1	4	4	4	4	1	4		1	1	1	1	2	4	1	1	1
46	3	2022-08-01	2		77	1	78	7	6	8	8	8	8	8	8	8	8	8	2	8	9	3	1	2	2	2	1	9	2	2	3	9	1	3	4	4	3	3	6		9	9	9	9	9	9	9	9	9
47	3	2022-07-13	1	Pizzería		2	56	3	6	8	8	3	0	1	0	0	0	0	2	8	3	1	1	1	3	3	1	9	3	3	3	3	9	2	3	9	2	2	6		2	1	1	1	3	3	2	1	2
48	3	2022-08-02	1	Oficina de la entrevistada	55	1	58	3	2	8	8	4	1	1	0	1	1	0	2	8	1	1	1	1	2	1	2	1	2	2	2	4	2	4	4	4	2	2	5	19	2	1	1	1	2	2	1	2	2
49	3	2022-08-12	2		80	1	51	6	3	8	1	1	1	1	1	1	0	0	2	8	3	1	1	1	3	3	1	1	1	3	1	3	1	4	4	4	9	1	6		9	9	9	9	9	9	9	9	9
50	2	2022-07-22	2		60	1	41	1	1	1	1	1	1	1	1	1	1	Calificación de valores. Sensibilización de personal de salud que participan de la ruta (es una propuesta de IPAS)	1	2	1	2	1	2	2	1	1	1	1	2	2	4	2	3	4	4	1	1	11		2	1	1	1	3	1	2	1	2
51	2	2022-08-11	3		75	1	48	2	1	6	1	4	1	1	1	1	0	0	1	1	3	1	1	3	3	3	2	1	1	3	1	4	1	4	4	4	3	3	7		3	1	1	3	3	3	1	1	2
52	2	2022-08-10	3		50	1	40	4	1	1	1	3	1	1	1	1	0	0	2	8	3	1	1	3	3	3	1	1	3	3	9	4	3	4	4	4	1	4	5		3	1	1	3	3	3	1	1	9
53	2	2022-08-09	2		65	1	48	5	4	1	1	8	8	8	8	8	8	8	1	4	3	3	3	2	3	2	3	1	3	3	2	4	3	4	1	4	1	1	11		1	1	1	1	1	3	1	1	1
54	2	2022-08-09	2		35	1	73	5	4	8	8	8	8	8	8	8	8	8	1	4	2	1	1	9	2	9	9	9	9	9	9	9	9	9	9	9	9	9	99		9	9	9	9	9	9	9	9	9
55	2	2022-08-06	1	VICENTE LOPEZ (PBA)	60	1	34	15	6	8	8	8	8	8	8	8	8	8	1	2	3	1	1	2	2	1	3	2	1	2	2	3	9	3	1	1	3	3	11		3	1	1	1	2	1	3	1	2
56	2	2022-08-02	2		60	1	34	14	1	1	1	2	1	1	1	1	0	0	1	1	3	2	2	2	3	3	2	1	2	3	2	3	2	3	2	2	2	2	6		4	1	1	2	3	3	3	2	1
57	2	2022-07-31	1	DON TORCUATO (PBA)	55	1	61	3	1	7	1	4	0	0	0	0	0	0	1	4	2	1	1	2	2	2	2	2	2	3	2	1	3	3	3	3	2	2	7		1	1	1	3	3	3	3	1	3
58	2	2022-07-29	2		70	1	33	1	1	7	1	2	1	1	1	1	1	MAC	1	3	3	3	3	2	3	3	3	2	3	3	3	4	2	3	2	2	3	1	6		3	3	2	2	3	3	3	3	3
59	2	2022-07-26	2		120	1	37	2	1	6	1	1	1	1	1	0	0	0	1	1	3	2	3	3	3	3	3	1	3	3	3	2	3	3	3	4	3	3	19		4	1	1	3	3	4	3	1	2
60	2	2022-08-12	2		100	1	37	3	6	8	8	8	8	8	8	8	8	8	2	8	1	2	2	2	2	2	3	3	1	2	3	3	3	9	3	9	1	3	12		3	3	3	3	2	3	3	3	3
61	2	2022-08-16	3		45	1	48	10	1	1	1	4	1	1	1	0	0	0	2	8	2	2	2	2	2	2	1	1	2	2	1	4	1	4	4	4	1	3	2		2	1	1	1	2	2	1	1	1
62	2	2022-08-17	2		50	1	37	1	4	8	8	8	8	8	8	8	8	8	1	2	4	3	3	3	4	3	3	3	3	3	3	3	3	3	4	4	2	3	5		4	3	2	2	4	2	4	2	2
63	2	2022-08-19	2		60	1	37	3	2	8	8	8	8	8	8	8	8	8	1	3	2	2	2	2	2	2	1	1	2	2	2	3	2	3	3	3	1	1	11		1	1	1	1	1	1	1	1	1
64	2	2022-08-18	2		50	1	43	11	3	8	8	8	8	8	8	8	8	8	2	8	1	1	1	1	1	1	1	1	1	1	1	4	1	4	4	4	1	1	5	19	2	1	1	1	3	1	1	1	1
65	2	2022-09-08	2		60	2	58	12	3	8	8	8	8	8	8	8	8	8	1	3	3	2	2	2	3	3	2	2	2	3	9	4	2	3	1	9	2	3	8		2	2	1	2	3	2	1	1	9
66	2	2022-09-05	2		90	1	51	1	3	8	8	8	8	8	8	8	8	8	1	2	3	1	1	2	3	3	1	1	2	2	2	3	2	3	2	4	1	3	5		2	1	1	2	2	2	1	1	2
67	2	2022-10-17	2		67	1	71	7	4	4	8	8	8	8	8	8	8	8	1	4	2	2	1	2	3	2	2	2	2	3	2	9	1	3	2	9	1	9	6		1	1	1	1	1	1	1	1	1
68	2	2022-10-19	2		60	1	62	13	6	8	8	8	8	8	8	8	8	8	1	4	1	1	1	1	9	1	1	1	1	3	2	4	1	4	4	4	1	2	4		2	1	1	2	2	2	1	2	2
69	2	2022-10-18	2		45	2	60	2	1	6	1	1	9	9	9	9	9	9	2	8	1	1	1	1	1	1	1	1	1	4	1	1	1	4	1	9	1	1	29		1	1	1	1	1	1	2	9	1
70	2	2022-10-27	2		60	1	39	3	4	8	8	8	8	8	8	8	8	8	1	2	2	2	2	3	3	3	3	2	3	3	3	4	3	2	9	9	3	3	7		2	1	1	3	3	3	3	1	9
71	2	2022-11-08	2		60	1	37	3	4	8	8	8	8	8	8	8	8	8	1	1	2	2	2	2	3	3	3	2	3	3	2	4	3	2	1	9	2	2	9	10	2	2	2	3	3	3	3	1	2
72	2	2022-11-17	2		50	1	58	11	4	8	8	8	8	8	8	8	8	8	1	4	3	2	2	2	3	2	2	2	3	2	3	4	2	3	4	4	2	9	9	19	2	1	1	1	2	2	3	1	2
[truncated: 126 more columns]
